# Supplementary material for: 1-Ethyl-5-iodo­indoline-2,3-dione
Source: Acta Crystallogr Sect E Struct Rep Online. 2013 Dec 14;70(Pt 1):o67. doi: 10.1107/S1600536813033539 (PMC3914098; doi:10.1107/S1600536813033539)
Supplement: Supplementary file 1 [file e-70-00o67-sup1.cif]

##############################################################################
#                                                                            #
# This CIF contains the data in a paper accepted for publication in          #
# Acta Crystallographica Section E. It conforms to the requirements of       #
# Notes for Authors for Acta Crystallographica Section E, and has been       #
# peer reviewed under the auspices of the IUCr Commission on Journals.       #
#                                                                            #
# Full details of the Crystallographic Information File format               #
# are given in the paper "The Crystallographic Information File (CIF):       #
# a New Standard Archive File for Crystallography" by S. R. Hall, F. H.      #
# Allen and I. D. Brown [Acta Cryst. (1991), A47, 655-685].                  #
#                                                                            #
# The current version of the core CIF dictionary is obtainable from          #
# ftp://ftp.iucr.org/pub/cif_core.dic.                                       #
#                                                                            #
# Software is freely available for graphical display of the structure(s)     #
# in this CIF. For information consult the CIF software page                 #
# http://www.iucr.org/resources/cif/software.                                #
#                                                                            #
# This file may be used for bona fide research purposes within the           #
# scientific community so long as proper attribution is given to the journal # 
# article from which it was obtained.                                        #
#                                                                            #
##############################################################################
data_I
_database_code_depnum_ccdc_archive 'CCDC 976478'
_audit_creation_method     SHELXL-97
_chemical_name_systematic
;
1-Ethyl-5-iodoindoline-2,3-dione
;
_chemical_name_common     ?
_chemical_formula_moiety     'C10 H8 I N O2'
_chemical_formula_sum     'C10 H8 I N O2'
_chemical_formula_iupac     'C10 H8 I N O2'
_chemical_formula_weight     301.07
_chemical_melting_point     ?
_symmetry_cell_setting     triclinic
_symmetry_space_group_name_H-M     'P -1'
_symmetry_space_group_name_Hall     '-P 1'
loop_
    _symmetry_equiv_pos_as_xyz
    'x, y, z'
    '-x, -y, -z'
_cell_length_a     9.9658(2)
_cell_length_b     10.1453(2)
_cell_length_c     11.3007(2)
_cell_angle_alpha     71.1880(10)
_cell_angle_beta     72.5990(10)
_cell_angle_gamma     84.4340(10)
_cell_volume     1032.04(3)
_cell_formula_units_Z     4
_cell_measurement_reflns_used     7943
_cell_measurement_theta_min     2.42
_cell_measurement_theta_max     28.73
_cell_measurement_temperature     295(2)
_exptl_crystal_description     plank
_exptl_crystal_colour     orange
_exptl_crystal_size_max     0.27
_exptl_crystal_size_mid     0.21
_exptl_crystal_size_min     0.10
_exptl_crystal_density_diffrn     1.938
_exptl_crystal_density_meas     ?
_exptl_crystal_density_method     'not measured'
_exptl_crystal_F_000     576
_exptl_absorpt_coefficient_mu     3.075
_exptl_absorpt_correction_type     multi-scan
_exptl_absorpt_process_details     '(SADABS; Bruker, 2005)'
_exptl_absorpt_correction_T_min     0.4895
_exptl_absorpt_correction_T_max     0.7464
_exptl_special_details
;
Scan width 0.5\% \w and \f, Crystal to detector distance 5.964 cm, exposure time
20 s, 19 h for data collection
;
_diffrn_ambient_temperature     295(2)
_diffrn_radiation_type     MoK\a
_diffrn_radiation_wavelength     0.71073
_diffrn_radiation_source     'fine-focus sealed tube'
_diffrn_radiation_monochromator     graphite
_diffrn_measurement_device_type     'Bruker APEXII CCD'
_diffrn_measurement_method     '\f and \w scans'
_diffrn_detector_area_resol_mean     8.3
_diffrn_reflns_number     13515
_diffrn_reflns_av_R_equivalents     0.0170
_diffrn_reflns_av_sigmaI/netI     0.0196
_diffrn_reflns_theta_min     1.99
_diffrn_reflns_theta_max     28.30
_diffrn_reflns_theta_full     28.30
_diffrn_measured_fraction_theta_max     0.991
_diffrn_measured_fraction_theta_full     0.991
_diffrn_reflns_limit_h_min     -13
_diffrn_reflns_limit_h_max     13
_diffrn_reflns_limit_k_min     -13
_diffrn_reflns_limit_k_max     13
_diffrn_reflns_limit_l_min     -15
_diffrn_reflns_limit_l_max     13
_refine_special_details
;
Refinement of <i>F</i>^2^ against ALL reflections. The weighted <i>R</i>-factor
<i>wR</i> and goodness of fit <i>S</i> are based on <i>F</i>^2^, conventional
<i>R</i>-factors <i>R</i> are based on <i>F</i>, with <i>F</i> set to zero for
negative <i>F</i>^2^. The threshold expression of <i>F</i>^2^ >
\s(<i>F</i>^2^) is used only for calculating <i>R</i>-factors(gt) <i>etc</i>.
and is not relevant to the choice of reflections for refinement.
<i>R</i>-factors based on <i>F</i>^2^ are statistically about twice as large
as those based on <i>F</i>, and <i>R</i>- factors based on ALL data will be
even larger.
;
_reflns_number_total     5091
_reflns_number_gt     4358
_reflns_threshold_expression     I>2sigma(I)
_refine_ls_structure_factor_coef     Fsqd
_refine_ls_matrix_type     full
_refine_ls_R_factor_all     0.0291
_refine_ls_R_factor_gt     0.0232
_refine_ls_wR_factor_gt     0.0608
_refine_ls_wR_factor_ref     0.0656
_refine_ls_goodness_of_fit_ref     1.008
_refine_ls_restrained_S_all     1.008
_refine_ls_number_reflns     5091
_refine_ls_number_parameters     279
_refine_ls_number_restraints     0
_refine_ls_hydrogen_treatment     mixed
_refine_ls_weighting_scheme     calc
_refine_ls_weighting_details
         'calc w=1/[\s^2^(Fo^2^)+(0.0323P)^2^+0.5290P] where P=(Fo^2^+2Fc^2^)/3'
_atom_sites_solution_hydrogens     mixed
_atom_sites_solution_primary     direct
_atom_sites_solution_secondary     difmap
_refine_ls_shift/su_max     0.001
_refine_ls_shift/su_mean     0.000
_refine_diff_density_max     0.743
_refine_diff_density_min     -0.438
_refine_ls_extinction_method     none
_refine_ls_extinction_coef     ?
loop_
    _atom_type_symbol
    _atom_type_description
    _atom_type_scat_dispersion_real
    _atom_type_scat_dispersion_imag
    _atom_type_scat_source
    'C' 'C' 0.0033 0.0016
                         'International Tables Vol C Tables 4.2.6.8 and 6.1.1.4'
    'H' 'H' 0.0000 0.0000
                         'International Tables Vol C Tables 4.2.6.8 and 6.1.1.4'
    'N' 'N' 0.0061 0.0033
                         'International Tables Vol C Tables 4.2.6.8 and 6.1.1.4'
    'O' 'O' 0.0106 0.0060
                         'International Tables Vol C Tables 4.2.6.8 and 6.1.1.4'
    'I' 'I' -0.4742 1.8119
                         'International Tables Vol C Tables 4.2.6.8 and 6.1.1.4'
_computing_data_collection     'APEX2 (Bruker, 2005)'
_computing_cell_refinement     'SAINT (Bruker, 2005)'
_computing_data_reduction     'SAINT (Bruker, 2005)'
_computing_structure_solution     'SHELXS97 (Sheldrick, 2008)'
_computing_structure_refinement     'SHELXL97 (Sheldrick, 2008)'
_computing_molecular_graphics
            'SHELXTL (Sheldrick, 2008) and Mercury (Macrae <i>et al.</i>, 2006)'
_computing_publication_material     'SHELXL97 (Sheldrick, 2008)'
loop_
    _atom_site_type_symbol
    _atom_site_label
    _atom_site_fract_x
    _atom_site_fract_y
    _atom_site_fract_z
    _atom_site_U_iso_or_equiv
    _atom_site_adp_type
    _atom_site_calc_flag
    _atom_site_refinement_flags
    _atom_site_occupancy
    _atom_site_symmetry_multiplicity
    _atom_site_disorder_assembly
    _atom_site_disorder_group
    I I1 -0.188160(18) 0.385210(17) 0.659889(17) 0.05692(6) Uani d . 1 1 . .
    I I2 1.215992(18) 0.17083(2) 0.320573(19) 0.06423(7) Uani d . 1 1 . .
    O O1 0.1685(2) -0.30982(18) 0.98576(18) 0.0606(5) Uani d . 1 1 . .
    O O2 -0.12166(19) -0.20187(18) 1.00153(18) 0.0587(4) Uani d . 1 1 . .
    O O4 0.5791(2) 0.1463(2) 0.5519(2) 0.0810(7) Uani d . 1 1 . .
    O O3 0.41994(19) 0.3947(2) 0.4463(2) 0.0673(5) Uani d . 1 1 . .
    N N1 0.22397(19) -0.09288(18) 0.83363(18) 0.0448(4) Uani d . 1 1 . .
    C C29 0.6039(3) 0.5967(3) 0.2206(3) 0.0574(6) Uani d . 1 1 . .
    H H29A 0.6799 0.6622 0.1950 0.069 Uiso calc R 1 1 . .
    H H29B 0.5200 0.6337 0.2693 0.069 Uiso calc R 1 1 . .
    C C5 -0.0444(2) 0.2289(2) 0.7122(2) 0.0451(5) Uani d . 1 1 . .
    C C6 0.0995(3) 0.2509(2) 0.6564(2) 0.0492(5) Uani d . 1 1 . .
    C C7 0.1973(2) 0.1495(2) 0.6900(2) 0.0476(5) Uani d . 1 1 . .
    C C8 0.1470(2) 0.0250(2) 0.7828(2) 0.0408(4) Uani d . 1 1 . .
    C C9 0.3765(2) -0.1004(3) 0.8019(3) 0.0521(5) Uani d . 1 1 . .
    H H9A 0.4165 -0.0557 0.7092 0.063 Uiso calc R 1 1 . .
    H H9B 0.4054 -0.1973 0.8216 0.063 Uiso calc R 1 1 . .
    C C10 0.4329(3) -0.0314(4) 0.8766(3) 0.0731(8) Uani d . 1 1 . .
    H H10A 0.3986 0.0625 0.8625 0.110 Uiso calc R 1 1 . .
    H H10B 0.5338 -0.0306 0.8470 0.110 Uiso calc R 1 1 . .
    H H10C 0.4023 -0.0820 0.9679 0.110 Uiso calc R 1 1 . .
    C C1 0.1354(3) -0.1967(2) 0.9239(2) 0.0453(5) Uani d . 1 1 . .
    C C2 -0.0166(2) -0.1390(2) 0.9316(2) 0.0444(5) Uani d . 1 1 . .
    C C3 0.0021(2) 0.0023(2) 0.8392(2) 0.0409(4) Uani d . 1 1 . .
    C C4 -0.0948(2) 0.1026(2) 0.8047(2) 0.0441(5) Uani d . 1 1 . .
    C C25 1.0250(2) 0.2682(2) 0.3052(2) 0.0456(5) Uani d . 1 1 . .
    C C24 0.9007(3) 0.2058(2) 0.3914(2) 0.0492(5) Uani d . 1 1 . .
    C C23 0.7765(2) 0.2774(2) 0.3829(2) 0.0439(5) Uani d . 1 1 . .
    C C28 0.7764(2) 0.4083(2) 0.2908(2) 0.0404(4) Uani d . 1 1 . .
    N N2 0.63970(19) 0.4636(2) 0.30430(19) 0.0467(4) Uani d . 1 1 . .
    C C30 0.5792(4) 0.5831(4) 0.1017(3) 0.0877(11) Uani d . 1 1 . .
    H H30A 0.6629 0.5489 0.0519 0.132 Uiso calc R 1 1 . .
    H H30B 0.5553 0.6724 0.0498 0.132 Uiso calc R 1 1 . .
    H H30C 0.5034 0.5191 0.1265 0.132 Uiso calc R 1 1 . .
    C C22 0.6307(3) 0.2473(3) 0.4615(2) 0.0536(6) Uani d . 1 1 . .
    C C21 0.5455(2) 0.3764(3) 0.4059(2) 0.0514(5) Uani d . 1 1 . .
    C C27 0.9001(2) 0.4696(2) 0.2032(2) 0.0461(5) Uani d . 1 1 . .
    C C26 1.0245(2) 0.3975(2) 0.2122(2) 0.0468(5) Uani d . 1 1 . .
    H H4 -0.189(3) 0.089(3) 0.843(2) 0.046(6) Uiso d . 1 1 . .
    H H6 0.132(3) 0.339(3) 0.596(3) 0.055(7) Uiso d . 1 1 . .
    H H7 0.299(3) 0.166(3) 0.650(3) 0.050(7) Uiso d . 1 1 . .
    H H26 1.110(3) 0.439(3) 0.149(3) 0.055(7) Uiso d . 1 1 . .
    H H27 0.897(3) 0.557(3) 0.142(3) 0.052(7) Uiso d . 1 1 . .
    H H24 0.903(3) 0.124(3) 0.449(3) 0.055(7) Uiso d . 1 1 . .
loop_
    _atom_site_aniso_label
    _atom_site_aniso_U_11
    _atom_site_aniso_U_22
    _atom_site_aniso_U_33
    _atom_site_aniso_U_12
    _atom_site_aniso_U_13
    _atom_site_aniso_U_23
    I1 0.05293(10) 0.05269(10) 0.06295(11) 0.00741(7) -0.02024(8) -0.01363(8)
    I2 0.04713(10) 0.07268(13) 0.07074(12) 0.01030(8) -0.01917(8) -0.02004(9)
    O1 0.0694(12) 0.0412(9) 0.0596(10) 0.0013(8) -0.0147(9) -0.0037(8)
    O2 0.0541(10) 0.0492(9) 0.0564(10) -0.0162(8) -0.0007(8) -0.0034(8)
    O4 0.0520(11) 0.0725(13) 0.0778(14) -0.0168(10) -0.0029(10) 0.0214(11)
    O3 0.0382(9) 0.0733(13) 0.0721(12) -0.0045(8) -0.0035(8) -0.0080(10)
    N1 0.0424(10) 0.0391(9) 0.0449(10) -0.0014(7) -0.0058(8) -0.0079(8)
    C29 0.0451(13) 0.0429(12) 0.0678(16) 0.0045(10) -0.0062(11) -0.0056(11)
    C5 0.0458(12) 0.0415(11) 0.0449(11) 0.0021(9) -0.0113(9) -0.0113(9)
    C6 0.0475(12) 0.0407(11) 0.0457(12) -0.0062(9) -0.0040(9) -0.0016(9)
    C7 0.0402(11) 0.0448(11) 0.0442(11) -0.0079(9) -0.0003(9) -0.0040(9)
    C8 0.0409(10) 0.0389(10) 0.0373(10) -0.0038(8) -0.0053(8) -0.0093(8)
    C9 0.0407(11) 0.0510(12) 0.0557(13) 0.0068(10) -0.0043(10) -0.0152(11)
    C10 0.0457(14) 0.097(2) 0.086(2) 0.0070(14) -0.0178(14) -0.0434(18)
    C1 0.0527(13) 0.0380(10) 0.0417(11) -0.0038(9) -0.0080(9) -0.0115(9)
    C2 0.0485(12) 0.0391(10) 0.0400(10) -0.0090(9) -0.0041(9) -0.0097(9)
    C3 0.0411(11) 0.0373(10) 0.0394(10) -0.0070(8) -0.0045(8) -0.0098(8)
    C4 0.0380(11) 0.0454(11) 0.0442(11) -0.0059(9) -0.0036(9) -0.0136(9)
    C25 0.0407(11) 0.0471(11) 0.0472(11) 0.0010(9) -0.0094(9) -0.0151(9)
    C24 0.0499(13) 0.0404(11) 0.0476(12) -0.0034(9) -0.0104(10) -0.0027(10)
    C23 0.0414(11) 0.0421(11) 0.0403(10) -0.0076(8) -0.0052(8) -0.0058(9)
    C28 0.0401(11) 0.0375(10) 0.0388(10) -0.0039(8) -0.0059(8) -0.0094(8)
    N2 0.0378(9) 0.0440(9) 0.0481(10) -0.0031(7) -0.0045(8) -0.0067(8)
    C30 0.087(2) 0.101(3) 0.0606(18) 0.025(2) -0.0243(16) -0.0097(18)
    C22 0.0448(12) 0.0535(13) 0.0496(13) -0.0112(10) -0.0068(10) -0.0017(10)
    C21 0.0404(12) 0.0558(13) 0.0505(12) -0.0079(10) -0.0050(9) -0.0115(11)
    C27 0.0435(12) 0.0392(11) 0.0445(11) -0.0066(9) -0.0032(9) -0.0047(9)
    C26 0.0394(11) 0.0457(11) 0.0464(11) -0.0057(9) -0.0011(9) -0.0108(9)
_geom_special_details
;
All e.s.d.'s (except the e.s.d. in the dihedral angle between two l.s. planes)
are estimated using the full covariance matrix. The cell e.s.d.'s are taken
into account individually in the estimation of e.s.d.'s in distances, angles
and torsion angles; correlations between e.s.d.'s in cell parameters are only
used when they are defined by crystal symmetry. An approximate (isotropic)
treatment of cell e.s.d.'s is used for estimating e.s.d.'s involving l.s.
planes.
;
loop_
    _geom_bond_atom_site_label_1
    _geom_bond_atom_site_label_2
    _geom_bond_site_symmetry_2
    _geom_bond_distance
    _geom_bond_publ_flag
    I1 C5 . 2.092(2) ?
    I2 C25 . 2.086(2) ?
    O1 C1 . 1.209(3) ?
    O2 C2 . 1.198(3) ?
    O4 C22 . 1.213(3) ?
    O3 C21 . 1.215(3) ?
    N1 C1 . 1.371(3) ?
    N1 C8 . 1.411(3) ?
    N1 C9 . 1.454(3) ?
    C29 N2 . 1.459(3) ?
    C29 C30 . 1.486(5) ?
    C29 H29A . 0.9700 ?
    C29 H29B . 0.9700 ?
    C5 C4 . 1.391(3) ?
    C5 C6 . 1.391(3) ?
    C6 C7 . 1.388(3) ?
    C6 H6 . 0.95(3) ?
    C7 C8 . 1.378(3) ?
    C7 H7 . 0.99(3) ?
    C8 C3 . 1.401(3) ?
    C9 C10 . 1.503(4) ?
    C9 H9A . 0.9700 ?
    C9 H9B . 0.9700 ?
    C10 H10A . 0.9600 ?
    C10 H10B . 0.9600 ?
    C10 H10C . 0.9600 ?
    C1 C2 . 1.558(3) ?
    C2 C3 . 1.467(3) ?
    C3 C4 . 1.378(3) ?
    C4 H4 . 0.91(3) ?
    C25 C24 . 1.384(3) ?
    C25 C26 . 1.392(3) ?
    C24 C23 . 1.386(3) ?
    C24 H24 . 0.88(3) ?
    C23 C28 . 1.399(3) ?
    C23 C22 . 1.460(3) ?
    C28 C27 . 1.381(3) ?
    C28 N2 . 1.406(3) ?
    N2 C21 . 1.358(3) ?
    C30 H30A . 0.9600 ?
    C30 H30B . 0.9600 ?
    C30 H30C . 0.9600 ?
    C22 C21 . 1.551(4) ?
    C27 C26 . 1.391(3) ?
    C27 H27 . 0.93(3) ?
    C26 H26 . 0.96(3) ?
loop_
    _geom_angle_atom_site_label_1
    _geom_angle_atom_site_label_2
    _geom_angle_atom_site_label_3
    _geom_angle_site_symmetry_1
    _geom_angle_site_symmetry_3
    _geom_angle
    _geom_angle_publ_flag
    C1 N1 C8 . . 110.78(18) ?
    C1 N1 C9 . . 124.24(19) ?
    C8 N1 C9 . . 124.86(18) ?
    N2 C29 C30 . . 112.1(2) ?
    N2 C29 H29A . . 109.2 ?
    C30 C29 H29A . . 109.2 ?
    N2 C29 H29B . . 109.2 ?
    C30 C29 H29B . . 109.2 ?
    H29A C29 H29B . . 107.9 ?
    C4 C5 C6 . . 120.3(2) ?
    C4 C5 I1 . . 118.94(17) ?
    C6 C5 I1 . . 120.75(16) ?
    C7 C6 C5 . . 122.0(2) ?
    C7 C6 H6 . . 118.8(17) ?
    C5 C6 H6 . . 119.2(17) ?
    C8 C7 C6 . . 117.6(2) ?
    C8 C7 H7 . . 121.0(16) ?
    C6 C7 H7 . . 121.5(16) ?
    C7 C8 C3 . . 120.7(2) ?
    C7 C8 N1 . . 128.4(2) ?
    C3 C8 N1 . . 110.93(18) ?
    N1 C9 C10 . . 112.0(2) ?
    N1 C9 H9A . . 109.2 ?
    C10 C9 H9A . . 109.2 ?
    N1 C9 H9B . . 109.2 ?
    C10 C9 H9B . . 109.2 ?
    H9A C9 H9B . . 107.9 ?
    C9 C10 H10A . . 109.5 ?
    C9 C10 H10B . . 109.5 ?
    H10A C10 H10B . . 109.5 ?
    C9 C10 H10C . . 109.5 ?
    H10A C10 H10C . . 109.5 ?
    H10B C10 H10C . . 109.5 ?
    O1 C1 N1 . . 126.9(2) ?
    O1 C1 C2 . . 127.0(2) ?
    N1 C1 C2 . . 106.10(18) ?
    O2 C2 C3 . . 130.5(2) ?
    O2 C2 C1 . . 124.6(2) ?
    C3 C2 C1 . . 104.89(18) ?
    C4 C3 C8 . . 121.64(19) ?
    C4 C3 C2 . . 131.1(2) ?
    C8 C3 C2 . . 107.30(19) ?
    C3 C4 C5 . . 117.8(2) ?
    C3 C4 H4 . . 121.8(16) ?
    C5 C4 H4 . . 120.4(16) ?
    C24 C25 C26 . . 121.0(2) ?
    C24 C25 I2 . . 119.38(17) ?
    C26 C25 I2 . . 119.59(17) ?
    C25 C24 C23 . . 117.7(2) ?
    C25 C24 H24 . . 119.6(18) ?
    C23 C24 H24 . . 122.7(18) ?
    C24 C23 C28 . . 121.3(2) ?
    C24 C23 C22 . . 132.1(2) ?
    C28 C23 C22 . . 106.5(2) ?
    C27 C28 C23 . . 121.1(2) ?
    C27 C28 N2 . . 127.6(2) ?
    C23 C28 N2 . . 111.23(18) ?
    C21 N2 C28 . . 110.83(18) ?
    C21 N2 C29 . . 124.6(2) ?
    C28 N2 C29 . . 124.59(18) ?
    C29 C30 H30A . . 109.5 ?
    C29 C30 H30B . . 109.5 ?
    H30A C30 H30B . . 109.5 ?
    C29 C30 H30C . . 109.5 ?
    H30A C30 H30C . . 109.5 ?
    H30B C30 H30C . . 109.5 ?
    O4 C22 C23 . . 130.6(3) ?
    O4 C22 C21 . . 124.0(2) ?
    C23 C22 C21 . . 105.38(19) ?
    O3 C21 N2 . . 127.6(2) ?
    O3 C21 C22 . . 126.4(2) ?
    N2 C21 C22 . . 105.98(19) ?
    C28 C27 C26 . . 117.4(2) ?
    C28 C27 H27 . . 119.1(17) ?
    C26 C27 H27 . . 123.5(17) ?
    C27 C26 C25 . . 121.5(2) ?
    C27 C26 H26 . . 116.9(17) ?
    C25 C26 H26 . . 121.6(17) ?
loop_
    _geom_torsion_atom_site_label_1
    _geom_torsion_atom_site_label_2
    _geom_torsion_atom_site_label_3
    _geom_torsion_atom_site_label_4
    _geom_torsion_site_symmetry_1
    _geom_torsion_site_symmetry_2
    _geom_torsion_site_symmetry_3
    _geom_torsion_site_symmetry_4
    _geom_torsion
    _geom_torsion_publ_flag
    C4 C5 C6 C7 . . . . -0.1(4) ?
    I1 C5 C6 C7 . . . . 179.48(19) ?
    C5 C6 C7 C8 . . . . -0.7(4) ?
    C6 C7 C8 C3 . . . . 0.7(4) ?
    C6 C7 C8 N1 . . . . -179.6(2) ?
    C1 N1 C8 C7 . . . . -179.6(2) ?
    C9 N1 C8 C7 . . . . 4.4(4) ?
    C1 N1 C8 C3 . . . . 0.1(3) ?
    C9 N1 C8 C3 . . . . -175.9(2) ?
    C1 N1 C9 C10 . . . . -95.9(3) ?
    C8 N1 C9 C10 . . . . 79.5(3) ?
    C8 N1 C1 O1 . . . . -179.3(2) ?
    C9 N1 C1 O1 . . . . -3.2(4) ?
    C8 N1 C1 C2 . . . . 0.2(2) ?
    C9 N1 C1 C2 . . . . 176.3(2) ?
    O1 C1 C2 O2 . . . . -0.2(4) ?
    N1 C1 C2 O2 . . . . -179.7(2) ?
    O1 C1 C2 C3 . . . . 179.0(2) ?
    N1 C1 C2 C3 . . . . -0.5(2) ?
    C7 C8 C3 C4 . . . . -0.1(3) ?
    N1 C8 C3 C4 . . . . -179.8(2) ?
    C7 C8 C3 C2 . . . . 179.3(2) ?
    N1 C8 C3 C2 . . . . -0.4(2) ?
    O2 C2 C3 C4 . . . . -0.9(4) ?
    C1 C2 C3 C4 . . . . 179.9(2) ?
    O2 C2 C3 C8 . . . . 179.7(3) ?
    C1 C2 C3 C8 . . . . 0.5(2) ?
    C8 C3 C4 C5 . . . . -0.6(3) ?
    C2 C3 C4 C5 . . . . -179.9(2) ?
    C6 C5 C4 C3 . . . . 0.7(3) ?
    I1 C5 C4 C3 . . . . -178.87(16) ?
    C26 C25 C24 C23 . . . . -0.8(4) ?
    I2 C25 C24 C23 . . . . 176.44(18) ?
    C25 C24 C23 C28 . . . . -0.2(4) ?
    C25 C24 C23 C22 . . . . -175.8(3) ?
    C24 C23 C28 C27 . . . . 1.4(4) ?
    C22 C23 C28 C27 . . . . 177.9(2) ?
    C24 C23 C28 N2 . . . . -177.2(2) ?
    C22 C23 C28 N2 . . . . -0.6(3) ?
    C27 C28 N2 C21 . . . . -176.6(2) ?
    C23 C28 N2 C21 . . . . 1.9(3) ?
    C27 C28 N2 C29 . . . . 3.4(4) ?
    C23 C28 N2 C29 . . . . -178.2(2) ?
    C30 C29 N2 C21 . . . . -93.7(3) ?
    C30 C29 N2 C28 . . . . 86.3(3) ?
    C24 C23 C22 O4 . . . . -4.6(5) ?
    C28 C23 C22 O4 . . . . 179.4(3) ?
    C24 C23 C22 C21 . . . . 175.4(3) ?
    C28 C23 C22 C21 . . . . -0.7(3) ?
    C28 N2 C21 O3 . . . . 177.6(3) ?
    C29 N2 C21 O3 . . . . -2.3(4) ?
    C28 N2 C21 C22 . . . . -2.2(3) ?
    C29 N2 C21 C22 . . . . 177.9(2) ?
    O4 C22 C21 O3 . . . . 1.9(5) ?
    C23 C22 C21 O3 . . . . -178.0(3) ?
    O4 C22 C21 N2 . . . . -178.3(3) ?
    C23 C22 C21 N2 . . . . 1.7(3) ?
    C23 C28 C27 C26 . . . . -1.4(3) ?
    N2 C28 C27 C26 . . . . 176.9(2) ?
    C28 C27 C26 C25 . . . . 0.4(4) ?
    C24 C25 C26 C27 . . . . 0.8(4) ?
    I2 C25 C26 C27 . . . . -176.51(19) ?
loop_
    _geom_hbond_atom_site_label_D
    _geom_hbond_atom_site_label_H
    _geom_hbond_atom_site_label_A
    _geom_hbond_site_symmetry_A
    _geom_hbond_distance_DH
    _geom_hbond_distance_HA
    _geom_hbond_distance_DA
    _geom_hbond_angle_DHA
    C29 H29A O2 1_664 0.97 2.57 3.399(3) 144
    C27 H27 O2 1_664 0.93(3) 2.48(3) 3.407(3) 174(3)
    C9 H9A O4 . 0.97 2.56 3.366(3) 140
_iucr_refine_instructions_details
;
TITL fq30 in P-1
CELL 0.71073 9.9658 10.1453 11.3007 71.188 72.599 84.434
ZERR 4.00 0.0002 0.0002 0.0002 0.001 0.001 0.001
LATT 1
SFAC C  H  N  O  I
UNIT 40  32  4  8  4
OMIT -2 56.6
OMIT  10   1   3
L.S. 100
ACTA
BOND $H
FMAP 2
PLAN 10
SIZE 0.271 0.208 0.101
HTAB C29 O2_$1
HTAB C27 O2_$1
HTAB C9 O4
EQIV $1 1+x, 1+y, -1+z
CONF
TEMP 22.000
WGHT    0.032300    0.529000
FVAR       0.09169
I1    5   -0.188160    0.385210    0.659889    11.00000    0.05293    0.05269 =
         0.06295   -0.01363   -0.02024    0.00741
I2    5    1.215992    0.170828    0.320573    11.00000    0.04713    0.07268 =
         0.07074   -0.02004   -0.01917    0.01030
O1    4    0.168544   -0.309818    0.985759    11.00000    0.06942    0.04121 =
         0.05958   -0.00370   -0.01474    0.00134
O2    4   -0.121661   -0.201872    1.001527    11.00000    0.05407    0.04917 =
         0.05635   -0.00337   -0.00068   -0.01624
O4    4    0.579092    0.146312    0.551946    11.00000    0.05199    0.07248 =
         0.07785    0.02136   -0.00291   -0.01680
O3    4    0.419942    0.394673    0.446269    11.00000    0.03823    0.07333 =
         0.07210   -0.00796   -0.00355   -0.00453
N1    3    0.223972   -0.092878    0.833631    11.00000    0.04240    0.03908 =
         0.04486   -0.00790   -0.00581   -0.00138
C29   1    0.603943    0.596653    0.220605    11.00000    0.04512    0.04287 =
         0.06775   -0.00559   -0.00620    0.00448
AFIX  23
H29A  2    0.679875    0.662171    0.195043    11.00000   -1.20000
H29B  2    0.519980    0.633671    0.269294    11.00000   -1.20000
AFIX   0
C5    1   -0.044366    0.228950    0.712209    11.00000    0.04578    0.04146 =
         0.04494   -0.01125   -0.01129    0.00207
C6    1    0.099547    0.250892    0.656396    11.00000    0.04745    0.04075 =
         0.04565   -0.00156   -0.00403   -0.00617
C7    1    0.197326    0.149478    0.690044    11.00000    0.04017    0.04479 =
         0.04420   -0.00405   -0.00035   -0.00792
C8    1    0.146968    0.024990    0.782774    11.00000    0.04092    0.03894 =
         0.03732   -0.00929   -0.00529   -0.00385
C9    1    0.376537   -0.100404    0.801886    11.00000    0.04070    0.05104 =
         0.05567   -0.01517   -0.00434    0.00679
AFIX  23
H9A   2    0.416453   -0.055673    0.709179    11.00000   -1.20000
H9B   2    0.405414   -0.197292    0.821606    11.00000   -1.20000
AFIX   0
C10   1    0.432897   -0.031377    0.876558    11.00000    0.04574    0.09683 =
         0.08585   -0.04339   -0.01782    0.00699
AFIX 137
H10A  2    0.398618    0.062544    0.862527    11.00000   -1.50000
H10B  2    0.533790   -0.030629    0.846983    11.00000   -1.50000
H10C  2    0.402282   -0.081957    0.967860    11.00000   -1.50000
AFIX   0
C1    1    0.135351   -0.196729    0.923937    11.00000    0.05274    0.03799 =
         0.04168   -0.01150   -0.00801   -0.00381
C2    1   -0.016647   -0.139006    0.931645    11.00000    0.04845    0.03906 =
         0.03996   -0.00972   -0.00413   -0.00897
C3    1    0.002055    0.002291    0.839155    11.00000    0.04114    0.03732 =
         0.03935   -0.00976   -0.00453   -0.00699
C4    1   -0.094846    0.102636    0.804658    11.00000    0.03800    0.04543 =
         0.04423   -0.01359   -0.00359   -0.00586
C25   1    1.024956    0.268234    0.305207    11.00000    0.04071    0.04710 =
         0.04721   -0.01513   -0.00945    0.00101
C24   1    0.900678    0.205844    0.391430    11.00000    0.04985    0.04039 =
         0.04756   -0.00268   -0.01040   -0.00340
C23   1    0.776475    0.277369    0.382900    11.00000    0.04138    0.04210 =
         0.04029   -0.00582   -0.00523   -0.00759
C28   1    0.776417    0.408311    0.290754    11.00000    0.04010    0.03752 =
         0.03885   -0.00938   -0.00590   -0.00393
N2    3    0.639703    0.463576    0.304301    11.00000    0.03782    0.04400 =
         0.04805   -0.00666   -0.00450   -0.00306
C30   1    0.579195    0.583069    0.101698    11.00000    0.08744    0.10074 =
         0.06058   -0.00971   -0.02429    0.02450
AFIX 137
H30A  2    0.662946    0.548924    0.051945    11.00000   -1.50000
H30B  2    0.555257    0.672434    0.049808    11.00000   -1.50000
H30C  2    0.503400    0.519076    0.126550    11.00000   -1.50000
AFIX   0
C22   1    0.630711    0.247269    0.461495    11.00000    0.04481    0.05349 =
         0.04961   -0.00167   -0.00679   -0.01124
C21   1    0.545465    0.376429    0.405861    11.00000    0.04042    0.05576 =
         0.05055   -0.01145   -0.00496   -0.00794
C27   1    0.900070    0.469592    0.203153    11.00000    0.04345    0.03924 =
         0.04451   -0.00475   -0.00322   -0.00662
C26   1    1.024547    0.397507    0.212201    11.00000    0.03942    0.04567 =
         0.04636   -0.01083   -0.00109   -0.00575
H4    2   -0.189137    0.088940    0.842773    11.00000    0.04568
H6    2    0.132310    0.339207    0.596273    11.00000    0.05462
H7    2    0.299446    0.165717    0.649608    11.00000    0.05031
H26   2    1.109855    0.439476    0.149088    11.00000    0.05508
H27   2    0.896520    0.556501    0.142300    11.00000    0.05243
H24   2    0.903080    0.124198    0.449485    11.00000    0.05539
HKLF 4 1 1 0 0 0 1 0 0 0 1
REM  fq30 in P-1
REM R1 =  0.0232 for   4358 Fo > 4sig(Fo)  and  0.0291 for all   5091 data
REM    279 parameters refined using      0 restraints
END
WGHT      0.0297      0.5089
REM Highest difference peak  0.743,  deepest hole -0.438,  1-sigma level  0.063
Q1    1  -0.2108  0.3084  0.6829  11.00000  0.05    0.74
Q2    1   1.2360  0.2435  0.3465  11.00000  0.05    0.42
Q3    1   1.2373  0.1785  0.2488  11.00000  0.05    0.42
Q4    1   1.1625  0.0572  0.3574  11.00000  0.05    0.40
Q5    1  -0.2466  0.4032  0.6335  11.00000  0.05    0.38
Q6    1   1.2491  0.1046  0.3336  11.00000  0.05    0.36
Q7    1   1.1841  0.1590  0.3354  11.00000  0.05    0.36
Q8    1  -0.2090  0.3712  0.7318  11.00000  0.05    0.35
Q9    1   0.7798  0.3353  0.3257  11.00000  0.05    0.30
Q10   1  -0.0626  0.1621  0.7410  11.00000  0.05    0.26
;
data_global
_journal_date_recd_electronic     2013-12-06
_journal_date_accepted     2013-12-11
_journal_name_full     'Acta Crystallographica, Section E'
_journal_year     2014
_journal_volume     70
_journal_issue      1
_journal_page_first     o67
_journal_page_last     o67
_journal_paper_category     QO
_journal_paper_doi     10.1107/S1600536813033539
_journal_coeditor_code     VM2202
_publ_contact_author_name     'Professor Fang. Qi'
_publ_contact_author_address
;
State Key Laboratory of Crystal Materials
Shandong University
Jinan 250100, Shandong Province
People's Republic of China
;
_publ_contact_author_email     fangqi@sdu.edu.cn
_publ_contact_author_fax     '0086-531-88362782'
_publ_contact_author_phone     '0086-531-88363497'
_publ_section_title
;
1-Ethyl-5-iodoindoline-2,3-dione
;
loop_
    _publ_author_name
    _publ_author_address
    'Wang, Lei'
;
School of Chemistry and Chemical Engineering
Shandong University
Jinan 250100
People's Republic of China
;
    'Shen, Yu-Xiang'
;
State Key Laboratory of Crystal Materials
Shandong University
Jinan 250100
People's Republic of China
;
    'Dong, Jian-Tong'
;
School of Chemistry and Chemical Engineering
Shandong University
Jinan 250100
People's Republic of China
;
    'Zhang, Man'
;
School of Chemistry and Chemical Engineering
Shandong University
Jinan 250100
People's Republic of China
;
    'Fang, Qi'
;
State Key Laboratory of Crystal Materials
Shandong University
Jinan 250100
People's Republic of China
;
