# Supplementary material for: 1-Ethyl-5-iodo­indoline-2,3-dione
Source: Acta Crystallogr Sect E Struct Rep Online. 2013 Dec 14;70(Pt 1):o67. doi: 10.1107/S1600536813033539 (PMC3914098; doi:10.1107/S1600536813033539)
Supplement: Supplementary file 2 [file e-70-00o67-Isup2.hkl]

# 
# h,k,l, Fc-squared, Fo-squared, sigma(Fo-squared) and status flag 
# 
data_I
_shelx_title ' fq30sad in P-1' 
_shelx_refln_list_code          4 
_shelx_F_calc_maximum      348.27 
_exptl_crystal_F_000       576.00 
_reflns_d_resolution_high  0.7496 
 
loop_ 
 _symmetry_equiv_pos_as_xyz 
 'x, y, z' 
 '-x, -y, -z' 
 
_cell_length_a     9.9658 
_cell_length_b    10.1453 
_cell_length_c    11.3007 
_cell_angle_alpha  71.188 
_cell_angle_beta   72.599 
_cell_angle_gamma  84.434 
 
_shelx_F_squared_multiplier     1.000 
 
loop_ 
 _refln_index_h 
 _refln_index_k 
 _refln_index_l 
 _refln_F_squared_calc 
 _refln_F_squared_meas 
 _refln_F_squared_sigma 
 _refln_observed_status 
   1   0   0     8937.60     9587.84    156.45 o 
   2   0   0    10004.14    10296.72    173.51 o 
   3   0   0    19006.68    19850.19    221.82 o 
   4   0   0      101.50       90.78      1.63 o 
   5   0   0    19733.41    20719.96    226.00 o 
   6   0   0       11.57        8.06      1.19 o 
   7   0   0     2339.88     2399.23     31.39 o 
   8   0   0      666.40      658.27     11.67 o 
   9   0   0      784.22      789.87     12.73 o 
  10   0   0      739.44      740.84     12.21 o 
  11   0   0        2.17       -0.79      2.06 o 
  12   0   0      121.24      125.42      6.27 o 
 -12   1   0      150.97      147.05     12.49 o 
 -11   1   0       21.67       23.58      3.36 o 
 -10   1   0      512.63      522.71     12.53 o 
  -9   1   0      580.73      582.98      9.96 o 
  -8   1   0       10.03        9.92      1.73 o 
  -7   1   0      610.80      583.01     11.80 o 
  -6   1   0      198.34      221.97      3.99 o 
  -5   1   0      694.73      728.21      9.03 o 
  -4   1   0     1413.06     1530.27     20.80 o 
  -3   1   0       61.21       63.05      2.52 o 
  -2   1   0        0.22        5.95      1.19 o 
  -1   1   0       19.99       26.17      0.84 o 
   0   1   0      375.87      392.55      9.52 o 
   1   1   0      924.29     1132.46     18.51 o 
   2   1   0      200.96      204.61      3.15 o 
   3   1   0     3111.37     3154.38     46.19 o 
   4   1   0      128.20      129.57      2.13 o 
   5   1   0     2581.97     2539.64     24.98 o 
   6   1   0     1380.12     1235.08     12.80 o 
   7   1   0      387.89      395.29      7.00 o 
   8   1   0     1487.79     1502.04     20.92 o 
   9   1   0      168.63      133.54      4.54 o 
  10   1   0      709.45      728.77     12.21 o 
  11   1   0      418.42      417.99      9.99 o 
  12   1   0       22.23       22.37      3.72 o 
 -12   2   0      133.92      142.75      7.11 o 
 -11   2   0      532.71      561.56     13.86 o 
 -10   2   0       24.84       22.19      5.35 o 
  -9   2   0     1245.75     1231.81     23.12 o 
  -8   2   0     1300.09     1367.52     24.35 o 
  -7   2   0     4259.52     4185.51     73.16 o 
  -6   2   0     5978.55     6067.50     87.22 o 
  -5   2   0      444.00      438.94     16.54 o 
  -4   2   0    14904.04    15146.79    196.66 o 
  -3   2   0     9910.20    10248.06    133.31 o 
  -2   2   0    27237.93    28212.43    728.01 o 
   0   2   0     2416.83     2697.92     63.05 o 
   1   2   0    34978.04    35379.91   1355.50 o 
   2   2   0     6722.22     7001.17     84.77 o 
   3   2   0    22118.62    22882.52    276.77 o 
   4   2   0     6393.36     6639.75     63.70 o 
   5   2   0        2.28        7.22      1.45 o 
   6   2   0     2748.49     2661.78     26.33 o 
   7   2   0      440.55      441.84      6.46 o 
   8   2   0      933.14      927.37     24.86 o 
   9   2   0       80.00       67.37      3.15 o 
  10   2   0        1.95       -2.38      2.52 o 
  11   2   0       22.39       17.98      6.54 o 
  12   2   0       10.80        8.33      4.76 o 
 -12   3   0        3.76       -2.85      2.85 o 
 -11   3   0       78.45       67.26      5.05 o 
 -10   3   0        6.57        5.35      2.52 o 
  -9   3   0      119.30      108.08      5.42 o 
  -8   3   0        2.73        3.81      1.98 o 
  -7   3   0      270.23      281.37      7.11 o 
  -6   3   0      144.88      135.46      3.85 o 
  -5   3   0       26.77       32.45      1.73 o 
  -4   3   0      766.61      817.79     12.75 o 
  -3   3   0     1108.17     1084.41     18.91 o 
  -2   3   0      302.51      323.07      6.27 o 
  -1   3   0     7133.45     6887.54    155.83 o 
   0   3   0     2398.43     2320.74     46.39 o 
   1   3   0     3261.08     3493.39     39.00 o 
   2   3   0     8403.47     8573.77    107.31 o 
   3   3   0      956.61      967.18     17.94 o 
   4   3   0     3175.75     3016.09     25.32 o 
   5   3   0      171.79      139.41      2.35 o 
   6   3   0     2841.74     2902.91     36.43 o 
   7   3   0     2222.14     2241.96     28.66 o 
   8   3   0      907.71      943.93     15.54 o 
   9   3   0     1446.17     1307.25    121.33 o 
  10   3   0      165.71      162.97      8.33 o 
  11   3   0      266.83      266.46     10.71 o 
  12   3   0      229.83      227.21     10.71 o 
 -12   4   0      118.28      133.00      7.11 o 
 -11   4   0      163.27      165.56      7.11 o 
 -10   4   0     1144.18     1163.22     22.66 o 
  -9   4   0       23.16       24.77      3.72 o 
  -8   4   0     2821.64     2874.22     48.32 o 
  -7   4   0     1176.06     1218.64     18.25 o 
  -6   4   0     1863.79     1814.15     25.56 o 
  -5   4   0    10058.03    10120.82    131.71 o 
  -4   4   0      270.59      275.04      9.52 o 
  -3   4   0    12040.26    12362.57    346.16 o 
  -2   4   0     3410.72     3375.46     67.80 o 
  -1   4   0     3048.02     3007.48     39.53 o 
   0   4   0     9912.71     9944.98    130.87 o 
   1   4   0     3192.10     3656.00     36.22 o 
   2   4   0     5665.13     5926.25     49.08 o 
   3   4   0     1080.78     1071.77     20.47 o 
   4   4   0     3152.71     3437.01     33.92 o 
   5   4   0     1866.00     1917.89     16.55 o 
   6   4   0      249.57      261.92      5.01 o 
   7   4   0      111.24       91.40      3.62 o 
   8   4   0      165.74      158.29      5.05 o 
   9   4   0       27.31       27.57      2.52 o 
  10   4   0        1.27       -3.57      3.57 o 
  11   4   0       11.10        8.33      3.57 o 
  12   4   0        7.95        5.95      4.76 o 
 -11   5   0       25.60       22.74      3.72 o 
 -10   5   0        0.18       -1.19      2.52 o 
  -9   5   0       15.80        7.73      2.97 o 
  -8   5   0        0.08       -1.98      1.98 o 
  -7   5   0        3.54        4.91      1.52 o 
  -6   5   0      183.61      174.72      9.01 o 
  -5   5   0     1148.80     1127.02     16.37 o 
  -4   5   0      246.58      234.05      6.27 o 
  -3   5   0     1011.02      954.41     17.60 o 
  -2   5   0     1349.62     1175.91     34.50 o 
  -1   5   0        0.21       -0.30      1.20 o 
   0   5   0    10406.29    10562.36    153.50 o 
   1   5   0     2561.15     2636.21     26.74 o 
   2   5   0     1880.07     1798.54     15.62 o 
   3   5   0     6480.72     6184.01    169.02 o 
   4   5   0      137.93      143.79      2.72 o 
   5   5   0     3836.37     3764.81     34.20 o 
   6   5   0     1201.84     1200.28     19.35 o 
   7   5   0      288.17      281.34      6.73 o 
   8   5   0     1088.22     1074.82     17.66 o 
   9   5   0       85.12       83.19      6.54 o 
  10   5   0      320.01      322.37     11.90 o 
  11   5   0       21.70       21.41      4.76 o 
 -11   6   0      122.55      127.32      8.92 o 
 -10   6   0      116.84      105.61      6.27 o 
  -9   6   0      851.67      845.71     17.23 o 
  -8   6   0        0.03        2.38      2.52 o 
  -7   6   0     1550.30     1591.95     23.27 o 
  -6   6   0      329.65      337.51      6.80 o 
  -5   6   0      231.44      229.41      5.41 o 
  -4   6   0     2503.98     2395.86     41.19 o 
  -3   6   0        0.03        0.59      1.78 o 
  -2   6   0     2816.33     2679.69     45.79 o 
  -1   6   0      168.03      144.80      3.23 o 
   0   6   0       77.77       68.78      2.21 o 
   1   6   0      603.51      558.45      6.72 o 
   2   6   0       27.41       23.63      1.30 o 
   3   6   0      895.93      901.47      8.48 o 
   4   6   0       32.93       36.07      3.37 o 
   5   6   0       18.93       17.60      1.30 o 
   6   6   0      127.99      127.33      4.21 o 
   7   6   0      459.53      445.50      9.25 o 
   8   6   0       12.42       13.03      2.97 o 
   9   6   0        3.74        6.54      2.97 o 
  10   6   0       29.61       26.81      3.57 o 
  11   6   0        2.51        1.19      4.76 o 
 -10   7   0        2.51        1.87      3.57 o 
  -9   7   0       63.63       63.54      4.57 o 
  -8   7   0      248.32      247.43      7.96 o 
  -7   7   0      244.51      228.71      6.10 o 
  -6   7   0     1209.10     1190.55     18.21 o 
  -5   7   0      195.88      182.52      6.27 o 
  -4   7   0     1318.12     1274.12     23.51 o 
  -3   7   0     1464.22     1403.18     38.66 o 
  -2   7   0     1546.85     1482.62     22.18 o 
  -1   7   0     3686.03     3632.07     42.46 o 
   0   7   0       31.99       29.83      1.89 o 
   1   7   0     3952.47     3903.03     39.65 o 
   2   7   0     1240.59     1226.49     13.82 o 
   3   7   0     2599.01     2593.13     27.19 o 
   4   7   0     3287.53     3304.14     40.37 o 
   5   7   0      189.02      196.84      3.46 o 
   6   7   0      896.27      881.84     14.70 o 
   7   7   0      116.19      124.45      5.05 o 
   8   7   0      289.13      282.07      7.11 o 
   9   7   0      162.91      171.30      5.89 o 
  10   7   0        9.43        8.33      2.52 o 
  -9   8   0       20.66       17.43      3.36 o 
  -8   8   0      291.97      285.49      8.29 o 
  -7   8   0       32.23       31.00      2.93 o 
  -6   8   0      623.80      638.59     11.12 o 
  -5   8   0      473.75      427.34     10.84 o 
  -4   8   0        5.25        1.90      2.38 o 
  -3   8   0        1.90        6.72      7.14 o 
  -2   8   0       24.53       23.50      2.23 o 
  -1   8   0      401.68      378.39      9.79 o 
   0   8   0      347.15      333.90      6.03 o 
   1   8   0       37.31       36.34      2.18 o 
   2   8   0       37.88       40.61      1.86 o 
   3   8   0       61.56       60.30      2.82 o 
   4   8   0       48.73       48.90      3.43 o 
   5   8   0       48.10       44.14      3.96 o 
   6   8   0        7.95        8.33      3.57 o 
   7   8   0       60.49       65.43      4.76 o 
   8   8   0       13.82       15.46      2.97 o 
   9   8   0       52.78       54.16      3.72 o 
  -9   9   0        2.51        5.27      2.85 o 
  -8   9   0      250.05      263.69      7.96 o 
  -7   9   0      176.88      180.95      6.27 o 
  -6   9   0      117.23      130.68      4.83 o 
  -5   9   0     1202.99     1212.75     23.87 o 
  -4   9   0       86.59       75.02      5.05 o 
  -3   9   0      869.94      870.98     16.32 o 
  -2   9   0     1546.24     1490.35     35.37 o 
  -1   9   0       89.71       84.17      4.12 o 
   0   9   0     1394.45     1380.07     24.91 o 
   1   9   0        8.15        8.45      2.06 o 
   2   9   0      365.01      365.92      6.02 o 
   3   9   0      821.87      850.77     10.97 o 
   4   9   0      255.26      247.96      4.94 o 
   5   9   0      636.09      652.79     13.38 o 
   6   9   0        2.96        5.95      3.57 o 
   7   9   0       76.29       86.84      5.95 o 
   8   9   0      103.83      101.11      7.14 o 
   9   9   0        9.42        7.14      3.57 o 
  -7  10   0       51.93       43.47      3.72 o 
  -6  10   0        2.78       -0.59      2.52 o 
  -5  10   0       10.13        9.18      2.85 o 
  -4  10   0       88.40       77.04      5.42 o 
  -3  10   0       47.80       44.61      3.51 o 
  -2  10   0        0.69        0.00      2.06 o 
  -1  10   0      130.33      127.69      7.67 o 
   0  10   0      237.61      249.66      7.08 o 
   1  10   0        4.25        5.15      2.06 o 
   2  10   0       99.33      110.84      5.23 o 
   3  10   0      146.00      165.77      5.44 o 
   4  10   0       16.69       11.61      2.18 o 
   5  10   0      154.28      166.54      8.33 o 
   6  10   0       19.69       22.60      4.76 o 
   7  10   0        5.89       -1.19      3.57 o 
  -6  11   0      127.75      140.71      5.41 o 
  -5  11   0       23.02       17.84      2.93 o 
  -4  11   0      340.39      346.88     10.49 o 
  -3  11   0       15.34       17.27      3.36 o 
  -2  11   0      472.75      493.88     13.02 o 
  -1  11   0      349.36      378.37     10.84 o 
   0  11   0       46.45       40.55      7.14 o 
   1  11   0      456.61      480.89     13.02 o 
   2  11   0       62.30       73.59      5.42 o 
   3  11   0       81.82       67.33      4.60 o 
   4  11   0       74.36       80.89      7.14 o 
   5  11   0        0.05       -2.38      3.57 o 
   6  11   0       31.84       29.74      4.76 o 
  -4  12   0        1.11        1.19      2.85 o 
  -3  12   0        1.48        1.53      2.85 o 
  -2  12   0       45.13       51.18      5.05 o 
  -1  12   0       26.50       39.58      4.21 o 
   0  12   0        5.41        6.54      3.36 o 
   1  12   0       71.91       74.69      8.33 o 
   2  12   0       39.39       45.87      5.05 o 
   3  12   0       46.83       38.61      4.33 o 
   4  12   0       88.87      102.30      7.14 o 
  -3 -12   1       15.65        8.33      3.57 o 
  -2 -12   1       35.47       24.53      3.72 o 
  -1 -12   1        2.31        1.78      3.36 o 
   0 -12   1       56.21       60.64      8.33 o 
   1 -12   1        1.27        4.76      3.36 o 
   2 -12   1       31.43       38.23      4.57 o 
   3 -12   1       31.25       32.37      4.57 o 
  -5 -11   1       80.22       72.56      5.95 o 
  -4 -11   1       23.96       15.46      3.57 o 
  -3 -11   1       76.35       67.90      4.57 o 
  -2 -11   1       47.59       40.86      3.83 o 
  -1 -11   1       60.98       70.37      5.05 o 
   0 -11   1      166.05      179.39      7.96 o 
   1 -11   1        2.51       -3.57      3.57 o 
   2 -11   1      340.01      377.36     11.33 o 
   3 -11   1      188.17      201.64     13.09 o 
   4 -11   1       43.45       42.62      4.57 o 
   5 -11   1      282.30      285.38      7.65 o 
   6 -11   1       23.82       23.54      3.15 o 
  -7 -10   1       91.98       97.54      7.14 o 
  -6 -10   1       20.11       13.09      3.57 o 
  -5 -10   1       41.92       52.34      4.76 o 
  -4 -10   1      160.77      167.73      8.33 o 
  -3 -10   1       11.82       11.27      2.18 o 
  -2 -10   1       58.91       61.60      3.11 o 
  -1 -10   1       30.33       29.95      2.49 o 
   0 -10   1        4.22        4.36      2.06 o 
   1 -10   1       42.56       43.46      4.06 o 
   2 -10   1       68.99       63.60      3.85 o 
   3 -10   1        2.68        0.00      3.57 o 
   4 -10   1        1.63        2.38      2.52 o 
   5 -10   1       55.83       48.22      3.30 o 
   6 -10   1       26.57       24.75      3.36 o 
   7 -10   1       46.14       43.62      3.72 o 
  -8  -9   1        4.39        8.33      3.57 o 
  -7  -9   1      104.23      104.68      7.14 o 
  -6  -9   1      220.53      203.41      8.33 o 
  -5  -9   1       87.27       96.35      5.95 o 
  -4  -9   1      540.48      527.23     12.00 o 
  -3  -9   1       91.32       66.88      2.99 o 
  -2  -9   1      213.75      234.85      5.57 o 
  -1  -9   1     1152.32     1186.19     18.20 o 
   0  -9   1      170.06      169.40     10.26 o 
   1  -9   1     1207.85     1212.52     24.87 o 
   2  -9   1      157.86      160.92      5.41 o 
   3  -9   1      581.40      584.25     12.30 o 
   4  -9   1      826.26      808.32     17.60 o 
   5  -9   1       41.86       39.47      3.42 o 
   6  -9   1      692.51      711.23     15.07 o 
   7  -9   1      108.06      132.21      6.27 o 
   8  -9   1      123.38      105.19      5.42 o 
  -9  -8   1       30.62       35.69      3.36 o 
  -8  -8   1       76.29       79.98      4.76 o 
  -7  -8   1        5.64        5.95      2.52 o 
  -6  -8   1       61.22       63.52      3.72 o 
  -5  -8   1       63.71       60.67      4.76 o 
  -4  -8   1      603.62      611.43     16.65 o 
  -3  -8   1      512.83      497.62     10.02 o 
  -2  -8   1      190.78      195.05      4.70 o 
  -1  -8   1       57.84       52.58      2.49 o 
   0  -8   1      376.94      388.36      6.70 o 
   1  -8   1        4.37        2.72      1.73 o 
   2  -8   1        7.10        4.42      1.73 o 
   3  -8   1      256.70      238.87      7.96 o 
   4  -8   1     1005.92      969.22     19.29 o 
   5  -8   1        7.19       10.98      2.23 o 
   6  -8   1      305.72      298.25      6.95 o 
   7  -8   1      302.75      286.84      6.95 o 
   8  -8   1       16.01       10.20      2.85 o 
   9  -8   1      343.04      357.89     16.06 o 
 -10  -7   1       79.16       74.94      5.95 o 
  -9  -7   1        0.25        1.78      2.52 o 
  -8  -7   1      239.93      249.83      6.73 o 
  -7  -7   1       74.53       68.99      3.72 o 
  -6  -7   1      324.01      328.32      7.57 o 
  -5  -7   1      484.11      477.25     10.71 o 
  -4  -7   1      179.27      185.74      5.49 o 
  -3  -7   1     1653.90     1655.14     19.19 o 
  -2  -7   1      250.68      220.60      4.59 o 
  -1  -7   1     1887.11     1890.54     22.72 o 
   0  -7   1     2716.96     2721.20     31.75 o 
   1  -7   1       36.22       31.92      2.46 o 
   2  -7   1     2108.38     2047.76     29.52 o 
   3  -7   1      392.69      391.59      9.65 o 
   4  -7   1      689.09      651.09     13.86 o 
   5  -7   1      799.39      835.99     13.42 o 
   6  -7   1       37.42       25.83      2.45 o 
   7  -7   1      716.33      727.02     12.73 o 
   8  -7   1       93.36       92.48      5.42 o 
   9  -7   1       46.00       43.48      7.14 o 
  10  -7   1       89.01       95.85      5.89 o 
 -10  -6   1       77.54       72.56      5.95 o 
  -9  -6   1       27.56       28.56      2.85 o 
  -8  -6   1       14.73       13.19      2.52 o 
  -7  -6   1       64.38       67.22      4.21 o 
  -6  -6   1       14.16       15.08      2.52 o 
  -5  -6   1        2.46        0.00      1.68 o 
  -4  -6   1       49.28       50.36      3.03 o 
  -3  -6   1        0.48        1.19      0.80 o 
  -2  -6   1       13.03       16.10      1.02 o 
  -1  -6   1       30.00       22.65      1.73 o 
   0  -6   1     1056.34     1093.80     16.14 o 
   1  -6   1       84.00       87.63      2.78 o 
   2  -6   1     4264.30     4170.96     53.90 o 
   3  -6   1     1697.86     1653.55     29.40 o 
   4  -6   1       10.08        9.24      2.38 o 
   5  -6   1     3215.06     3223.50     43.86 o 
   6  -6   1      467.24      471.33      8.88 o 
   7  -6   1     2045.81     1925.57     27.82 o 
   8  -6   1      898.26      892.74     17.60 o 
   9  -6   1       11.76       10.94      5.35 o 
  10  -6   1      670.58      659.21     15.07 o 
  11  -6   1       20.16       13.98      5.95 o 
 -11  -5   1       45.62       44.01      5.95 o 
 -10  -5   1       25.80       28.55      4.76 o 
  -9  -5   1      317.83      330.61     19.03 o 
  -8  -5   1       49.72       51.75      3.36 o 
  -7  -5   1     1409.94     1432.24     22.71 o 
  -6  -5   1     1007.27     1020.88     16.82 o 
  -5  -5   1      477.40      484.52      7.76 o 
  -4  -5   1     3884.34     4054.79     39.88 o 
  -3  -5   1       55.71       42.81      1.68 o 
  -2  -5   1     4256.13     4070.80     39.83 o 
  -1  -5   1     1473.29     1480.94     13.95 o 
   0  -5   1     2146.19     2018.50     23.32 o 
   1  -5   1     4323.35     4059.91     45.64 o 
   2  -5   1       41.88       34.08      2.34 o 
   3  -5   1     4041.35     4186.47    101.32 o 
   4  -5   1      378.75      357.60      9.43 o 
   5  -5   1     1029.16      991.40     14.80 o 
   6  -5   1      707.50      679.80     11.35 o 
   7  -5   1        1.54       -1.37      1.37 o 
   8  -5   1      233.42      229.21      7.11 o 
   9  -5   1       17.26       16.56      4.16 o 
  10  -5   1        7.12        6.12      2.85 o 
  11  -5   1        0.04       -2.52      2.52 o 
 -11  -4   1        1.13       -3.57      3.57 o 
 -10  -4   1        0.12       -1.19      3.57 o 
  -9  -4   1        0.61        0.00      3.57 o 
  -8  -4   1       45.11       43.19      2.85 o 
  -7  -4   1       71.98       71.14      3.15 o 
  -6  -4   1      158.00      168.01      4.32 o 
  -5  -4   1      312.72      327.14      4.25 o 
  -4  -4   1     1079.86     1070.16      9.21 o 
  -3  -4   1      110.74       88.57      2.43 o 
  -2  -4   1     1597.14     1583.97     16.33 o 
  -1  -4   1     7433.27     7763.05     74.35 o 
   0  -4   1       66.70       53.22      2.23 o 
   1  -4   1     2573.91     2332.89     30.40 o 
   2  -4   1     3668.70     3870.84     63.91 o 
   3  -4   1     6163.92     5958.08    134.42 o 
   4  -4   1     4726.60     4468.85     49.25 o 
   5  -4   1      322.20      315.83      6.10 o 
   6  -4   1     3413.42     3451.16     46.84 o 
   7  -4   1     1264.02     1273.10     18.94 o 
   8  -4   1     2444.67     2368.89     40.74 o 
   9  -4   1     1613.09     1575.56     30.33 o 
  10  -4   1       42.31       39.40      5.35 o 
  11  -4   1      418.37      433.82     11.69 o 
  12  -4   1       74.66       65.93      5.42 o 
 -11  -3   1      141.75      140.37      8.33 o 
 -10  -3   1      350.79      373.91      9.14 o 
  -9  -3   1      175.87      172.46      6.54 o 
  -8  -3   1      735.30      809.33     16.92 o 
  -7  -3   1      117.88       96.80      2.99 o 
  -6  -3   1     2390.06     2338.96     25.98 o 
  -5  -3   1     1540.37     1539.98     18.96 o 
  -4  -3   1     3210.99     3274.18     29.68 o 
  -3  -3   1     8202.08     8542.94     62.18 o 
  -2  -3   1        5.95        8.80      0.86 o 
  -1  -3   1     6050.50     6008.21     63.71 o 
   0  -3   1      946.44      952.61     10.77 o 
   1  -3   1      319.66      282.05      5.95 o 
   2  -3   1     2749.81     2705.91     61.26 o 
   3  -3   1       86.65      111.63      3.13 o 
   4  -3   1      813.85      767.54     11.64 o 
   5  -3   1       90.87       96.72      2.63 o 
   6  -3   1       19.17       17.50      2.06 o 
   7  -3   1        2.39        1.19      1.37 o 
   8  -3   1        8.25        5.23      1.98 o 
   9  -3   1      126.88      130.87      7.73 o 
  10  -3   1       28.49       24.40      3.36 o 
  11  -3   1       45.15       46.60      4.57 o 
  12  -3   1      124.95      123.75      7.11 o 
 -12  -2   1        7.93        5.95      4.76 o 
 -11  -2   1       10.55       12.21      4.16 o 
 -10  -2   1       36.87       41.10      3.72 o 
  -9  -2   1        0.06       -0.17      1.73 o 
  -8  -2   1      713.47      680.01     10.95 o 
  -7  -2   1      768.57      776.29      9.98 o 
  -6  -2   1      108.77       89.23      3.26 o 
  -5  -2   1     4397.99     4546.71     48.66 o 
  -4  -2   1       78.71       85.95      1.89 o 
  -3  -2   1    11125.04    11718.15    103.95 o 
  -2  -2   1     3599.56     3671.34     39.28 o 
  -1  -2   1     1489.99     1357.30     26.35 o 
   0  -2   1    25997.65    26662.88    403.23 o 
   1  -2   1      287.40      281.13      4.84 o 
   2  -2   1    20809.44    20862.51    338.06 o 
   3  -2   1     1011.84      870.51     14.92 o 
   4  -2   1     5890.92     6222.91     68.06 o 
   5  -2   1    12957.50    13131.70    142.51 o 
   6  -2   1      126.25      134.84      9.79 o 
   7  -2   1     5695.77     5790.69     64.35 o 
   8  -2   1      205.78      196.66      5.23 o 
   9  -2   1     1081.46     1107.59     21.44 o 
  10  -2   1     1423.00     1475.65     29.14 o 
  11  -2   1       31.19       28.86      3.72 o 
  12  -2   1      254.08      254.84     10.71 o 
 -12  -1   1      273.67      293.22      9.14 o 
 -11  -1   1       34.23       43.17      3.15 o 
 -10  -1   1      276.06      288.41      6.80 o 
  -9  -1   1      787.79      825.59     13.11 o 
  -8  -1   1      198.61      195.34      5.01 o 
  -7  -1   1     2380.87     2329.87     30.48 o 
  -6  -1   1       37.84       37.70      2.06 o 
  -5  -1   1     4499.25     4894.83     51.78 o 
  -4  -1   1     4224.29     4614.06     48.83 o 
  -3  -1   1      842.42      815.86      7.17 o 
  -2  -1   1     2490.50     2713.11     26.42 o 
  -1  -1   1       43.94       55.93      1.68 o 
   0  -1   1     8329.30     8310.01    554.93 o 
   1  -1   1      542.41      588.83     14.27 o 
   2  -1   1       85.33       84.46      3.57 o 
   3  -1   1      353.15      391.79      5.60 o 
   4  -1   1      224.50      235.36      3.09 o 
   5  -1   1       17.24       35.36      1.73 o 
   6  -1   1      186.66      186.78      3.78 o 
   7  -1   1      403.77      412.23      6.29 o 
   8  -1   1     1707.91     1740.97     23.68 o 
   9  -1   1      244.70      220.31      9.20 o 
  10  -1   1      459.63      465.32     11.26 o 
  11  -1   1      123.00      110.00      5.01 o 
  12  -1   1       55.32       56.26      3.85 o 
 -12   0   1       68.62       66.59      4.01 o 
 -11   0   1       92.76       93.66      7.08 o 
 -10   0   1        9.48        8.84      2.40 o 
  -9   0   1      775.28      751.81     12.04 o 
  -8   0   1       78.71       61.19      2.93 o 
  -7   0   1     4788.27     4719.41     59.50 o 
  -6   0   1     4727.23     4755.63     59.50 o 
  -5   0   1      871.63      786.60     10.95 o 
  -4   0   1     8302.30     8162.16    100.27 o 
  -3   0   1     1797.27     1919.00     25.62 o 
  -2   0   1    25880.30    26497.41    600.73 o 
  -1   0   1     8518.51     8993.06    205.79 o 
   0   0   1     6681.30     6988.66    162.97 o 
   1   0   1     3431.21     3403.79     60.07 o 
   2   0   1      910.28      980.20     23.79 o 
   3   0   1    20173.84    20481.46    247.49 o 
   4   0   1     2717.93     2579.08     29.13 o 
   5   0   1     6811.56     7281.46     69.90 o 
   6   0   1     4752.99     4586.64     44.57 o 
   7   0   1       55.34       60.30      2.49 o 
   8   0   1     1839.13     1910.06     25.94 o 
   9   0   1      389.35      351.40      7.49 o 
  10   0   1      360.59      387.13      8.18 o 
  11   0   1      273.67      276.44      6.80 o 
  12   0   1        0.02       -1.78      2.52 o 
 -12   1   1       52.35       42.64      4.21 o 
 -11   1   1      443.38      456.79     12.17 o 
 -10   1   1       25.32       25.21      3.36 o 
  -9   1   1      520.83      492.24     11.33 o 
  -8   1   1     1362.70     1391.14     25.58 o 
  -7   1   1       56.23       47.20      6.54 o 
  -6   1   1      989.22      975.43     13.42 o 
  -5   1   1       92.12       98.10      2.75 o 
  -4   1   1      311.89      276.76      6.63 o 
  -3   1   1       52.29       61.41      2.14 o 
  -2   1   1      120.06      124.30      3.51 o 
  -1   1   1        0.55        6.79      0.69 o 
   0   1   1       40.30       43.43      0.84 o 
   1   1   1      458.29      493.74      8.41 o 
   2   1   1     6071.35     6296.03     96.03 o 
   3   1   1     3918.46     4081.83     49.55 o 
   4   1   1     7244.66     7648.03     73.46 o 
   5   1   1      388.12      408.72      5.63 o 
   6   1   1     2539.89     2520.01     27.65 o 
   7   1   1     2469.47     2462.86     30.55 o 
   8   1   1      209.10      212.60      4.31 o 
   9   1   1     1479.34     1499.05     25.07 o 
  10   1   1        0.38       -0.68      2.40 o 
  11   1   1      459.59      456.11     10.84 o 
  12   1   1      131.89      132.04      8.33 o 
 -12   2   1       54.09       56.73     13.09 o 
 -11   2   1      150.83      140.08      6.73 o 
 -10   2   1      454.54      455.03     11.90 o 
  -9   2   1       92.32       92.19      5.05 o 
  -8   2   1     2431.88     2375.76     40.35 o 
  -7   2   1      123.28      138.61      5.05 o 
  -6   2   1     7434.54     7538.34     98.58 o 
  -5   2   1     6861.01     6841.37    126.50 o 
  -4   2   1     3354.15     3468.03     45.51 o 
  -3   2   1    23879.30    24153.68    390.63 o 
  -2   2   1     5648.87     5816.23    172.49 o 
  -1   2   1    21247.59    21262.02    343.51 o 
   0   2   1     6712.58     6694.83    155.83 o 
   1   2   1    11348.88    11815.88    274.79 o 
   2   2   1    20302.44    20825.65    488.91 o 
   3   2   1      816.29      833.34     10.87 o 
   4   2   1     5492.06     5317.33     64.57 o 
   5   2   1     2132.54     2056.01     22.75 o 
   6   2   1     1199.51     1302.98     13.65 o 
   7   2   1     1892.59     1886.14     21.43 o 
   8   2   1       34.93       39.34      2.02 o 
   9   2   1       20.49       24.11      1.71 o 
  10   2   1       42.91       47.07      7.14 o 
  11   2   1       85.04       84.46      7.14 o 
  12   2   1        7.46        3.57      4.76 o 
 -12   3   1      182.05      195.62      7.96 o 
 -11   3   1        0.43       -3.57      3.57 o 
 -10   3   1      139.66      134.28      6.27 o 
  -9   3   1       40.89       35.69      3.72 o 
  -8   3   1       30.73       34.54      3.36 o 
  -7   3   1      286.92      277.20      8.33 o 
  -6   3   1        5.77        7.38      1.37 o 
  -5   3   1        1.70       -0.40      0.69 o 
  -4   3   1       13.85       16.45      2.19 o 
  -3   3   1      868.22      836.91     14.70 o 
  -2   3   1      920.46      938.48     23.20 o 
  -1   3   1       44.00       45.96      1.98 o 
   0   3   1     3339.36     3409.02     55.50 o 
   1   3   1       88.08      113.46      7.14 o 
   2   3   1     7577.36     7679.02     89.33 o 
   3   3   1     5087.69     5167.22     54.69 o 
   4   3   1      280.28      266.59      5.13 o 
   5   3   1     7962.19     7996.04     65.60 o 
   6   3   1      189.89      201.31      3.93 o 
   7   3   1     2667.58     2724.40     30.17 o 
   8   3   1     1595.66     1596.80     20.97 o 
   9   3   1       95.39       86.91      3.62 o 
  10   3   1     1246.76     1231.19     29.74 o 
  11   3   1        3.92        9.52      3.57 o 
  12   3   1      194.80      212.93     10.71 o 
 -11   4   1       54.27       60.45      4.57 o 
 -10   4   1      363.06      361.28      9.99 o 
  -9   4   1     1454.05     1481.54     26.88 o 
  -8   4   1      116.20       90.41      5.42 o 
  -7   4   1     2215.56     2168.26     36.52 o 
  -6   4   1      335.55      349.09      6.61 o 
  -5   4   1     4012.62     3875.48     51.17 o 
  -4   4   1     4531.77     4149.64     94.57 o 
  -3   4   1     5231.24     5607.23    104.09 o 
  -2   4   1    15607.25    15670.73    253.52 o 
  -1   4   1     3515.09     3501.59     68.99 o 
   0   4   1     8817.36     9136.47    121.07 o 
   1   4   1    10371.65    10804.53    139.96 o 
   2   4   1       28.15       33.07      1.36 o 
   3   4   1     3207.06     3240.94     31.58 o 
   4   4   1      581.75      590.21      8.90 o 
   5   4   1      141.92      122.51      4.05 o 
   6   4   1       75.84       69.79      2.15 o 
   7   4   1        0.97        1.19      1.68 o 
   8   4   1      202.36      205.21      5.89 o 
   9   4   1        8.32        7.14      2.52 o 
  10   4   1        3.43        2.62      1.98 o 
  11   4   1        0.49        2.38      3.57 o 
  12   4   1       60.99       61.86      5.95 o 
 -11   5   1       17.14       19.03      3.72 o 
 -10   5   1        6.63       11.47      4.16 o 
  -9   5   1        0.41        1.78      2.97 o 
  -8   5   1        1.61        2.62      1.98 o 
  -7   5   1      283.56      277.31      7.11 o 
  -6   5   1      999.85      991.08     14.80 o 
  -5   5   1      472.70      452.22      7.49 o 
  -4   5   1     1395.93     1334.63     23.51 o 
  -3   5   1      813.79      804.83     15.07 o 
  -2   5   1     3323.01     3269.53     68.99 o 
  -1   5   1     6424.52     6400.20     85.37 o 
   0   5   1     1876.49     1949.95     20.38 o 
   1   5   1     5949.40     6052.69     61.97 o 
   2   5   1       94.72       75.41      1.98 o 
   3   5   1     7464.44     7591.16     83.09 o 
   4   5   1     2798.28     2675.42     48.98 o 
   5   5   1      641.71      623.03      7.26 o 
   6   5   1     4524.60     4575.09     44.83 o 
   7   5   1        8.12       11.42      2.38 o 
   8   5   1     1632.47     1616.62     25.23 o 
   9   5   1      297.89      305.18      7.57 o 
  10   5   1       71.38       73.39      4.21 o 
  11   5   1      394.39      405.64     13.09 o 
  12   5   1        4.53       -3.57      4.76 o 
 -11   6   1      361.79      358.37     10.49 o 
 -10   6   1       54.72       52.56      4.57 o 
  -9   6   1      507.42      514.48     12.17 o 
  -8   6   1     1077.13     1087.12     20.49 o 
  -7   6   1        3.88       -1.43      1.98 o 
  -6   6   1     3238.57     3301.45     44.55 o 
  -5   6   1      722.45      688.76     14.23 o 
  -4   6   1     2471.04     2383.54     46.99 o 
  -3   6   1     2638.32     2531.50     34.22 o 
  -2   6   1      135.03      128.95      3.53 o 
  -1   6   1     5770.39     5875.59     67.65 o 
   0   6   1     1773.65     1839.79     22.10 o 
   1   6   1      618.21      614.52      6.65 o 
   2   6   1     1173.78     1168.64     11.78 o 
   3   6   1      190.87      212.98      5.59 o 
   4   6   1      226.92      227.63      4.21 o 
   5   6   1      200.07      197.00      3.55 o 
   6   6   1       80.43       80.68      3.09 o 
   7   6   1       36.75       38.61      6.54 o 
   8   6   1      181.51      171.30      5.89 o 
   9   6   1       35.75       35.10      3.36 o 
  10   6   1        0.02        2.97      2.52 o 
  11   6   1        6.75        5.95      4.76 o 
 -10   7   1       40.47       41.46      4.21 o 
  -9   7   1        0.69        0.00      2.52 o 
  -8   7   1      178.88      175.90      6.27 o 
  -7   7   1       73.45       63.65      4.21 o 
  -6   7   1      239.92      250.93      5.54 o 
  -5   7   1      466.47      459.32     10.49 o 
  -4   7   1      826.48      815.06     16.06 o 
  -3   7   1     3817.44     3622.79     89.81 o 
  -2   7   1      549.74      504.78      7.46 o 
  -1   7   1     2587.30     2564.10     30.54 o 
   0   7   1     3492.19     3424.93     40.08 o 
   1   7   1      529.34      556.22      7.29 o 
   2   7   1     4753.75     4832.52     44.54 o 
   3   7   1      420.06      429.18      5.54 o 
   4   7   1      925.14      925.93     10.87 o 
   5   7   1      822.64      819.21     12.51 o 
   6   7   1      641.93      635.43      8.77 o 
   7   7   1     1475.41     1509.21     23.96 o 
   8   7   1       72.78       81.70      4.21 o 
   9   7   1      190.82      187.45      5.89 o 
  10   7   1      219.53      227.80      6.73 o 
  11   7   1        6.86        5.44      2.85 o 
  -9   8   1      102.42       98.44      5.42 o 
  -8   8   1      287.40      287.32      8.29 o 
  -7   8   1      397.80      389.46      9.65 o 
  -6   8   1       16.27       13.14      2.23 o 
  -5   8   1      445.51      452.41     10.84 o 
  -4   8   1      419.53      401.08     13.09 o 
  -3   8   1      248.99      241.66      7.11 o 
  -2   8   1      374.65      338.83      5.86 o 
  -1   8   1        5.20        5.08      1.28 o 
   0   8   1      320.18      312.25      6.87 o 
   1   8   1      251.88      251.71      5.18 o 
   2   8   1       61.01       58.12      2.63 o 
   3   8   1       55.05       49.56      1.83 o 
   4   8   1        5.03        5.86      1.33 o 
   5   8   1       11.97       13.76      1.60 o 
   6   8   1        5.79        4.28      1.98 o 
   7   8   1      132.74      132.04      7.14 o 
   8   8   1       30.77       36.88      4.76 o 
   9   8   1        0.40        2.38      3.57 o 
  10   8   1       37.63       38.07      4.76 o 
  -8   9   1        0.07       -0.59      2.97 o 
  -7   9   1      304.85      307.17      8.92 o 
  -6   9   1      125.94      129.37      4.71 o 
  -5   9   1      508.60      523.90     12.53 o 
  -4   9   1      864.73      873.73     27.95 o 
  -3   9   1      159.39      149.69      5.41 o 
  -2   9   1     2054.28     1989.76     29.26 o 
  -1   9   1      150.24      153.20      4.22 o 
   0   9   1     1563.76     1543.65     19.85 o 
   1   9   1     1424.85     1425.77     18.65 o 
   2   9   1       58.62       53.65      2.78 o 
   3   9   1     1603.14     1595.28     17.96 o 
   4   9   1       36.02       38.36      2.21 o 
   5   9   1      376.96      366.42      6.10 o 
   6   9   1      206.28      203.26      6.27 o 
   7   9   1        5.10       -2.38      2.38 o 
   8   9   1      129.83      123.71      7.14 o 
   9   9   1        1.11       -3.57      3.57 o 
  -7  10   1        6.16        7.14      2.52 o 
  -6  10   1       81.34       71.69      4.57 o 
  -5  10   1        5.40        5.95      2.85 o 
  -4  10   1       20.58       18.21      2.61 o 
  -3  10   1       67.56       61.91      3.85 o 
  -2  10   1       48.82       47.16      3.15 o 
  -1  10   1        4.45        2.38      2.06 o 
   0  10   1       81.38       72.22      3.23 o 
   1  10   1        0.94        2.78      1.56 o 
   2  10   1        5.81        5.06      1.78 o 
   3  10   1       16.01       16.37      2.38 o 
   4  10   1       11.28        7.07      1.76 o 
   5  10   1        4.88        3.89      1.89 o 
   6  10   1       51.34       55.72      3.72 o 
   7  10   1        4.08        0.00      3.57 o 
   8  10   1       85.04       80.89      7.14 o 
  -6  11   1      177.32      181.09      5.86 o 
  -5  11   1      117.12      122.93      6.57 o 
  -4  11   1      131.84      134.89      6.57 o 
  -3  11   1      461.97      501.02     12.53 o 
  -2  11   1        0.16       -0.34      2.85 o 
  -1  11   1      353.30      359.16     10.49 o 
   0  11   1       83.31       95.65     10.11 o 
   1  11   1       98.92       86.85      5.89 o 
   2  11   1      436.52      457.87      9.57 o 
   3  11   1        0.58        3.14      2.23 o 
   4  11   1      120.64      117.06      4.31 o 
   5  11   1       45.01       52.34      3.72 o 
   6  11   1        1.19       -1.19      3.57 o 
   7  11   1       11.46       15.46      3.57 o 
  -4  12   1       13.32       16.80      3.72 o 
  -3  12   1       23.88       26.65      3.72 o 
  -2  12   1        5.31        7.73      3.36 o 
  -1  12   1       39.43       47.20      4.57 o 
   0  12   1       49.90       53.34      4.57 o 
   1  12   1       13.38       18.14      3.72 o 
   2  12   1       74.37       96.76     11.30 o 
   3  12   1        5.83       10.05      5.95 o 
   4  12   1       23.75       26.70      5.35 o 
   5  12   1       32.40       33.31      4.76 o 
  -1  13   1       14.22       17.88      5.35 o 
   0  13   1       45.31       44.84      4.57 o 
   1  13   1        8.12        3.57      3.36 o 
  -1 -12   2        8.99        7.14      4.76 o 
   0 -12   2      100.26      145.14      8.41 o 
   1 -12   2       98.00      101.44      8.92 o 
   2 -12   2        8.46        2.97      3.36 o 
  -4 -11   2       39.42       24.98      4.76 o 
  -3 -11   2        5.30       19.03      4.76 o 
  -2 -11   2      183.78      179.62      9.52 o 
  -1 -11   2       86.53       79.45      6.54 o 
   0 -11   2       26.64       28.85      3.15 o 
   1 -11   2      229.42      256.68      9.65 o 
   2 -11   2        1.49       -2.38      4.16 o 
   3 -11   2      253.42      287.04      9.65 o 
   4 -11   2       39.99       34.27      3.30 o 
   5 -11   2      102.97      115.89      5.41 o 
  -6 -10   2       77.51       74.94      5.95 o 
  -5 -10   2       45.46       45.20      4.76 o 
  -4 -10   2       34.39       45.20      4.76 o 
  -3 -10   2       42.60       47.58      4.76 o 
  -2 -10   2        0.00       -1.73      1.73 o 
  -1 -10   2       75.79       93.10      4.38 o 
   0 -10   2       26.83       25.20      2.63 o 
   1 -10   2       21.94       26.66      5.35 o 
   2 -10   2       21.64       23.63      6.54 o 
   3 -10   2        0.17       -0.59      2.52 o 
   4 -10   2        0.56       -0.79      2.06 o 
   5 -10   2       13.49        9.64      2.45 o 
   6 -10   2        0.14       -1.36      2.85 o 
   7 -10   2        0.84       -0.59      4.16 o 
  -7  -9   2       14.12       10.71      3.57 o 
  -6  -9   2       29.82       36.88      4.76 o 
  -5  -9   2       54.60       41.63      4.76 o 
  -4  -9   2       95.77      110.63      7.14 o 
  -3  -9   2      380.03      383.23      9.43 o 
  -2  -9   2        8.30        4.46      1.78 o 
  -1  -9   2      978.25     1000.87     13.79 o 
   0  -9   2      522.98      495.30      8.35 o 
   1  -9   2      146.77      162.90      4.59 o 
   2  -9   2      897.53      896.51     24.49 o 
   3  -9   2       74.65       70.77      4.12 o 
   4  -9   2      804.58      794.17     13.89 o 
   5  -9   2      361.74      402.94     10.49 o 
   6  -9   2      143.16      152.79      8.33 o 
   7  -9   2      282.22      298.99     11.90 o 
   8  -9   2        7.44       13.09      3.36 o 
  -8  -8   2       72.03       83.34      5.05 o 
  -7  -8   2       81.91       74.39      4.21 o 
  -6  -8   2        0.23       -1.98      1.98 o 
  -5  -8   2       52.80       53.10      3.36 o 
  -4  -8   2       39.56       45.97      2.85 o 
  -3  -8   2      158.10      128.93      4.54 o 
  -2  -8   2        5.44        2.12      0.94 o 
  -1  -8   2       15.69       12.38      1.78 o 
   0  -8   2      118.29       95.82      3.61 o 
   1  -8   2      208.22      198.32      5.25 o 
   2  -8   2       95.91       80.64      4.99 o 
   3  -8   2        5.29        6.74      2.06 o 
   4  -8   2      146.46      137.14      4.71 o 
   5  -8   2      297.17      288.46      6.80 o 
   6  -8   2        0.55        0.79      2.06 o 
   7  -8   2      290.99      274.62      7.17 o 
   8  -8   2       68.41       73.28      5.05 o 
   9  -8   2      105.69      105.25      8.33 o 
  -9  -7   2       97.24       95.16      7.14 o 
  -8  -7   2        0.20       -1.19      2.52 o 
  -7  -7   2      494.76      486.58     10.09 o 
  -6  -7   2       41.10       34.54      2.52 o 
  -5  -7   2      447.94      444.48      8.80 o 
  -4  -7   2     1209.01     1176.17     18.91 o 
  -3  -7   2        1.84        0.70      1.38 o 
  -2  -7   2     3895.09     3765.05     37.61 o 
  -1  -7   2      184.13      166.22      3.99 o 
   0  -7   2     2030.87     1991.89     26.11 o 
   1  -7   2     3489.90     3432.64     39.73 o 
   2  -7   2      168.82      155.11      4.16 o 
   3  -7   2     3757.59     3664.44     70.18 o 
   4  -7   2      366.10      366.98      7.49 o 
   5  -7   2      955.01      940.91     15.27 o 
   6  -7   2     1058.29     1041.35     16.71 o 
   7  -7   2      116.91      120.34      5.01 o 
   8  -7   2      238.82      256.71      6.95 o 
   9  -7   2        5.41        3.06      3.57 o 
  10  -7   2      110.51      129.76      6.73 o 
 -10  -6   2       15.35       17.84      4.76 o 
  -9  -6   2        7.56       10.71      3.57 o 
  -8  -6   2        2.93        1.78      2.52 o 
  -7  -6   2        4.94        7.73      2.52 o 
  -6  -6   2       88.58       75.92      5.35 o 
  -5  -6   2       13.40       11.58      1.78 o 
  -4  -6   2       92.01       89.61      3.15 o 
  -3  -6   2        1.11        0.51      1.13 o 
  -2  -6   2      588.30      579.84      7.21 o 
  -1  -6   2       31.85       32.57      2.52 o 
   0  -6   2      523.82      532.87      7.83 o 
   1  -6   2     2012.98     1938.33     23.32 o 
   2  -6   2      220.06      245.72      5.45 o 
   3  -6   2     1387.69     1288.32     26.92 o 
   4  -6   2     1042.76     1020.18     15.68 o 
   5  -6   2      586.08      586.31     10.26 o 
   6  -6   2     1457.94     1464.14     21.89 o 
   7  -6   2       35.15       49.18      3.15 o 
   8  -6   2      864.17      871.40     14.80 o 
   9  -6   2      603.56      632.20     14.23 o 
  10  -6   2      119.28      111.98     10.11 o 
  11  -6   2      243.78      271.71      9.65 o 
 -10  -5   2       38.84       36.88      4.76 o 
  -9  -5   2      465.67      465.12     14.27 o 
  -8  -5   2      424.03      429.14      8.80 o 
  -7  -5   2       48.71       52.37      3.36 o 
  -6  -5   2     2630.19     2628.93     39.53 o 
  -5  -5   2     1621.75     1575.07     24.39 o 
  -4  -5   2     1474.65     1464.34     22.71 o 
  -3  -5   2     1844.25     1787.59     25.58 o 
  -2  -5   2       63.03       53.37      2.02 o 
  -1  -5   2     7622.45     7760.23     83.28 o 
   0  -5   2     1313.32     1434.46     14.94 o 
   1  -5   2     3741.87     3564.26     40.47 o 
   2  -5   2     3362.14     3241.96     42.25 o 
   3  -5   2      212.91      185.12      4.32 o 
   4  -5   2     4830.11     4679.53     52.05 o 
   5  -5   2     1007.04      987.02     15.27 o 
   6  -5   2      130.56      130.77      4.32 o 
   7  -5   2      248.90      240.64      6.10 o 
   8  -5   2       13.24        7.57      2.23 o 
   9  -5   2       60.67       48.78      6.54 o 
  10  -5   2        2.02       -2.52      2.52 o 
  11  -5   2        1.06       -2.85      2.85 o 
 -11  -4   2        8.08        2.38      3.57 o 
 -10  -4   2        0.02        2.38      3.57 o 
  -9  -4   2        1.82        1.19      3.57 o 
  -8  -4   2        1.10       -0.79      1.06 o 
  -7  -4   2      481.09      447.36     10.71 o 
  -6  -4   2       35.33       35.33      2.06 o 
  -5  -4   2       60.81       58.42      2.26 o 
  -4  -4   2      315.18      297.28      3.82 o 
  -3  -4   2     1441.77     1485.10     13.16 o 
  -2  -4   2     1488.79     1597.69     13.10 o 
  -1  -4   2     2955.36     2917.43     31.85 o 
   0  -4   2     3552.71     3593.17     44.02 o 
   1  -4   2     3833.72     4056.20     55.46 o 
   2  -4   2    11471.33    11744.57    156.19 o 
   3  -4   2     1311.64     1302.53     17.17 o 
   4  -4   2     4877.27     4704.41     52.05 o 
   5  -4   2     6077.94     6186.40     68.18 o 
   6  -4   2      948.55      929.12     14.79 o 
   7  -4   2     4501.43     4612.00     62.17 o 
   8  -4   2       98.69      116.87      4.98 o 
   9  -4   2     1338.45     1379.97     26.03 o 
  10  -4   2      809.10      880.96     18.45 o 
  11  -4   2       47.76       48.13      4.57 o 
  12  -4   2      390.10      428.24     12.53 o 
 -11  -3   2        6.69        7.14      3.57 o 
 -10  -3   2      513.95      544.28     16.65 o 
  -9  -3   2      223.03      241.81     11.90 o 
  -8  -3   2      413.23      421.68      8.18 o 
  -7  -3   2     2563.32     2549.46     33.46 o 
  -6  -3   2        0.22        0.71      1.89 o 
  -5  -3   2     5855.21     5880.21     62.60 o 
  -4  -3   2     1893.99     1954.81     18.11 o 
  -3  -3   2     2976.30     2985.71     29.37 o 
  -2  -3   2     8544.69     8903.49     78.58 o 
  -1  -3   2       44.00       66.58      2.23 o 
   0  -3   2     5462.28     5582.99     59.75 o 
   1  -3   2     3273.07     3534.54     38.08 o 
   2  -3   2     5025.63     5112.06     49.28 o 
   3  -3   2     1399.87     1428.12     16.73 o 
   4  -3   2      366.16      375.84      7.38 o 
   5  -3   2      553.46      533.33      7.35 o 
   6  -3   2      242.01      232.72      4.43 o 
   7  -3   2      434.51      421.72      6.63 o 
   8  -3   2       16.58       16.09      1.78 o 
   9  -3   2        7.90        9.02      2.13 o 
  10  -3   2       70.50       66.42      4.57 o 
  11  -3   2        2.17       -0.34      2.85 o 
  12  -3   2       70.41       77.52      5.42 o 
 -11  -2   2       31.05       27.03      3.72 o 
 -10  -2   2        6.43        2.97      2.52 o 
  -9  -2   2       94.81       82.66      4.63 o 
  -8  -2   2       37.33       44.29      2.75 o 
  -7  -2   2      933.03      919.42     13.42 o 
  -6  -2   2      108.32      108.49      6.39 o 
  -5  -2   2      216.60      205.08      3.61 o 
  -4  -2   2     1641.13     1588.72     14.80 o 
  -3  -2   2      142.40      143.47      2.30 o 
  -2  -2   2     9371.24     9239.88    148.87 o 
  -1  -2   2        5.55       12.61      1.85 o 
   0  -2   2     9011.69     9140.72    110.75 o 
   1  -2   2    22034.88    22774.69    275.20 o 
   2  -2   2     3704.23     3821.75     41.00 o 
   3  -2   2    26533.72    26969.09    257.93 o 
   4  -2   2     7782.82     8525.24     81.40 o 
   5  -2   2     3371.40     3131.08     35.20 o 
   6  -2   2     8298.06     8351.01     91.72 o 
   7  -2   2      253.59      250.83      4.83 o 
   8  -2   2     2310.02     2342.08     27.61 o 
   9  -2   2      319.94      317.65      7.49 o 
  10  -2   2     1023.19     1085.88     16.76 o 
  11  -2   2      489.46      506.71      9.96 o 
  12  -2   2       39.16       47.28      3.62 o 
 -11  -1   2      319.39      349.41      7.87 o 
 -10  -1   2        4.09       -1.59      2.06 o 
  -9  -1   2     1237.80     1199.76     17.75 o 
  -8  -1   2      167.92      171.06      4.71 o 
  -7  -1   2     1039.32     1005.67     14.50 o 
  -6  -1   2     2778.80     2841.33     36.41 o 
  -5  -1   2      116.88      107.12      3.38 o 
  -4  -1   2     4599.75     4693.08     51.48 o 
  -3  -1   2      316.09      289.16      3.48 o 
  -2  -1   2     3231.59     3343.17     27.67 o 
  -1  -1   2     5672.00     5672.76     86.71 o 
   0  -1   2        8.04        8.33      1.19 o 
   1  -1   2      127.65      126.59      5.45 o 
   2  -1   2      147.90      154.82      2.93 o 
   3  -1   2      111.72      116.28      2.45 o 
   4  -1   2       37.79       50.37      1.48 o 
   5  -1   2       49.84       48.41      1.54 o 
   6  -1   2      716.66      814.76      9.03 o 
   7  -1   2       63.01       54.81      2.18 o 
   8  -1   2      413.38      416.70      6.63 o 
   9  -1   2      272.73      294.22      6.80 o 
  10  -1   2       68.62       65.46      3.62 o 
  11  -1   2      267.09      273.18      6.95 o 
  12  -1   2       13.84        9.52      3.36 o 
  13  -1   2      227.84      262.94     16.06 o 
 -12   0   2       32.18       34.50      4.57 o 
 -11   0   2       36.21       24.39      5.35 o 
 -10   0   2      275.03      269.50      8.41 o 
  -9   0   2      157.56      152.64      6.27 o 
  -8   0   2      231.39      234.00      7.73 o 
  -7   0   2      315.14      368.22      6.80 o 
  -6   0   2     3438.06     3470.63     44.01 o 
  -5   0   2     3044.28     3198.39     40.56 o 
  -4   0   2     4256.09     4140.90     45.30 o 
  -3   0   2     6372.24     6194.53     80.06 o 
  -2   0   2      545.78      596.89     10.49 o 
  -1   0   2    39412.90    40165.67    782.73 o 
   0   0   2    16138.94    15955.36    946.29 o 
   1   0   2     7305.68     7249.17    167.73 o 
   2   0   2    17202.44    17154.53    222.04 o 
   3   0   2      479.90      484.49      9.73 o 
   4   0   2    30869.54    31894.16    304.99 o 
   5   0   2     2999.29     3216.08     34.69 o 
   6   0   2     3769.65     3818.66     41.34 o 
   7   0   2     6621.61     6522.84    151.52 o 
   8   0   2        0.41        1.44      0.94 o 
   9   0   2     1934.75     1990.20     27.32 o 
  10   0   2       76.23       83.75      4.32 o 
  11   0   2      144.45      153.61      6.27 o 
  12   0   2      118.20      124.36      9.52 o 
  13   0   2       30.41       29.74      5.95 o 
 -12   1   2       64.27       60.67      5.05 o 
 -11   1   2       70.95       60.69      5.05 o 
 -10   1   2      393.98      389.73     10.49 o 
  -9   1   2       10.67       12.06      4.16 o 
  -8   1   2      922.99      892.02     17.23 o 
  -7   1   2       48.94       54.13      3.36 o 
  -6   1   2     1096.68     1077.02     18.91 o 
  -5   1   2     1133.86     1042.22     18.07 o 
  -4   1   2      382.81      402.20      6.61 o 
  -3   1   2     2566.18     2758.37     31.50 o 
  -2   1   2     1248.30     1341.56     15.61 o 
  -1   1   2     1635.17     1836.69     30.28 o 
   1   1   2       44.21       46.39      2.38 o 
   2   1   2     2230.93     2274.75     58.29 o 
   3   1   2      147.58      141.11      2.93 o 
   4   1   2      143.65      128.17      2.75 o 
   5   1   2     1810.26     1773.97     19.87 o 
   6   1   2       27.69       36.10      3.61 o 
   7   1   2     2230.36     2254.63     22.84 o 
   8   1   2      239.09      206.63      4.64 o 
   9   1   2     1359.84     1391.95     16.49 o 
  10   1   2      827.24      830.57     15.92 o 
  11   1   2       13.68       16.26      3.36 o 
  12   1   2      414.53      430.62     14.27 o 
  13   1   2       79.36       68.99      7.14 o 
 -11   2   2        0.25       -0.59      2.52 o 
 -10   2   2      339.40      329.08      9.65 o 
  -9   2   2      811.60      870.70     17.60 o 
  -8   2   2      392.64      353.42      8.80 o 
  -7   2   2     2690.73     2645.82     44.11 o 
  -6   2   2        0.54        4.76      2.38 o 
  -5   2   2     3406.47     3250.02     56.11 o 
  -4   2   2    12550.74    13101.24    169.45 o 
  -3   2   2     3443.62     3376.29     45.10 o 
  -2   2   2    15684.86    16062.43    243.61 o 
  -1   2   2       29.72       30.44      1.78 o 
   0   2   2     2006.91     1848.57     44.01 o 
   2   2   2     8058.78     8293.60    192.71 o 
   3   2   2    10477.48    10251.60    109.39 o 
   4   2   2        4.50        3.83      0.66 o 
   5   2   2     4433.89     4268.08     35.42 o 
   6   2   2     1030.26     1018.91      9.38 o 
   7   2   2     2475.42     2570.89     25.79 o 
   8   2   2     2464.10     2456.47     31.33 o 
   9   2   2      203.76      200.35      5.42 o 
  10   2   2      445.71      440.14     13.09 o 
  11   2   2        0.82       -3.57      3.57 o 
  12   2   2        9.52        2.38      4.76 o 
  13   2   2       34.46       32.12      5.95 o 
 -11   3   2       16.82       12.49      3.36 o 
 -10   3   2       41.50       30.48      3.72 o 
  -9   3   2      130.04      107.68      5.89 o 
  -8   3   2      215.38      206.31      6.27 o 
  -7   3   2      602.60      578.04     25.58 o 
  -6   3   2       47.67       49.21      2.85 o 
  -5   3   2        9.22        9.94      1.22 o 
  -4   3   2      730.38      808.41     23.79 o 
  -3   3   2      223.99      229.77      4.01 o 
  -2   3   2      397.38      379.77     10.71 o 
  -1   3   2      715.82      702.95     12.17 o 
   0   3   2     1299.52     1415.57     34.50 o 
   1   3   2    13380.04    14211.18    230.80 o 
   2   3   2        1.57        1.19      0.84 o 
   3   3   2     4647.41     4701.92     45.23 o 
   4   3   2     1329.82     1236.90     13.88 o 
   5   3   2     2868.14     3020.51     33.17 o 
   6   3   2     5360.10     5695.43     51.12 o 
   7   3   2       10.65       13.62      1.28 o 
   8   3   2     2199.21     2252.92     28.74 o 
   9   3   2      303.77      301.77      7.11 o 
  10   3   2      441.82      459.37     23.20 o 
  11   3   2      333.91      340.21     11.90 o 
  12   3   2       10.24        9.52      4.76 o 
 -11   4   2      362.25      350.91     10.71 o 
 -10   4   2       47.59       48.24      4.21 o 
  -9   4   2     1219.21     1198.66     22.66 o 
  -8   4   2     1120.08     1138.59     20.98 o 
  -7   4   2       22.51       13.71      2.52 o 
  -6   4   2     6216.08     6144.28     97.47 o 
  -5   4   2      138.92      144.65      8.92 o 
  -4   4   2     7230.97     7188.86    116.88 o 
  -3   4   2     6800.92     6834.61    110.55 o 
  -2   4   2       12.86        9.30      1.06 o 
  -1   4   2    15336.45    15762.58    253.96 o 
   0   4   2       13.03       16.23      2.98 o 
   1   4   2     5545.35     5525.79     73.47 o 
   2   4   2     2766.11     2807.10     32.37 o 
   3   4   2     1389.04     1415.26     16.38 o 
   4   4   2     4482.53     4554.83     44.08 o 
   5   4   2        0.11        3.85      2.05 o 
   6   4   2     1056.26     1076.03     12.92 o 
   7   4   2       65.12       62.76      3.61 o 
   8   4   2      243.23      233.93      6.54 o 
   9   4   2      145.04      140.73      7.14 o 
  10   4   2       22.29       18.46      2.52 o 
  11   4   2        0.68        4.76      3.57 o 
  12   4   2        0.11        1.19      3.57 o 
 -11   5   2       41.41       41.05      4.21 o 
 -10   5   2        1.07        4.76      2.52 o 
  -9   5   2        0.03       -0.59      2.52 o 
  -8   5   2        0.04        3.33      1.98 o 
  -7   5   2        2.49        4.16      1.68 o 
  -6   5   2      100.36       89.68      3.72 o 
  -5   5   2      153.00      137.43      4.57 o 
  -4   5   2       22.30       17.48      3.57 o 
  -3   5   2     1729.45     1714.39     30.06 o 
  -2   5   2       49.91       45.63      3.57 o 
  -1   5   2     3725.85     3723.85     43.69 o 
   0   5   2     1326.42     1259.53     15.43 o 
   1   5   2      808.27      795.58     10.03 o 
   2   5   2     6048.57     5938.01     67.58 o 
   3   5   2      315.27      309.16      4.31 o 
   4   5   2     7041.63     7180.95     78.69 o 
   5   5   2     2578.08     2579.04     28.49 o 
   6   5   2      661.89      660.14      7.80 o 
   7   5   2     1952.22     1885.50     21.55 o 
   8   5   2      235.33      225.05      7.14 o 
   9   5   2      585.77      601.98     11.78 o 
  10   5   2      142.69      141.76      5.42 o 
  11   5   2       99.79      112.63      9.52 o 
  12   5   2      100.34       88.03      7.14 o 
 -10   6   2      308.06      310.77     11.90 o 
  -9   6   2      115.74      121.93      5.89 o 
  -8   6   2     1128.38     1071.08     20.13 o 
  -7   6   2     1386.23     1373.67     24.35 o 
  -6   6   2      223.99      213.12      6.21 o 
  -5   6   2     2058.84     1979.59     34.46 o 
  -4   6   2      564.22      578.13     11.69 o 
  -3   6   2     1893.98     1755.85     30.25 o 
  -2   6   2     2597.07     2447.66     41.11 o 
  -1   6   2      161.58      172.73      3.32 o 
   0   6   2     1155.65     1074.53     13.95 o 
   1   6   2       23.05       19.67      2.58 o 
   2   6   2     1665.18     1767.15     21.37 o 
   3   6   2      703.72      720.07      8.33 o 
   4   6   2       35.22       40.87      1.89 o 
   5   6   2      210.56      207.51      3.44 o 
   6   6   2      226.43      243.71      4.09 o 
   7   6   2       11.44        8.33      2.24 o 
   8   6   2       41.42       40.92      3.57 o 
   9   6   2       69.11       66.64      3.36 o 
  10   6   2       25.43       23.51      2.85 o 
  11   6   2        0.17       -1.19      2.52 o 
 -10   7   2        7.43        7.14      4.16 o 
  -9   7   2       40.75       40.71      3.72 o 
  -8   7   2       24.25       20.99      3.57 o 
  -7   7   2      507.08      506.47     11.90 o 
  -6   7   2        0.39       -1.52      1.52 o 
  -5   7   2      709.95      702.74     15.46 o 
  -4   7   2     1590.80     1504.16     26.88 o 
  -3   7   2      224.31      218.74      5.71 o 
  -2   7   2     3488.66     3487.51     47.79 o 
  -1   7   2      168.03      160.97      4.18 o 
   0   7   2     2441.44     2377.91     25.14 o 
   1   7   2     2595.93     2534.93     27.18 o 
   2   7   2      655.50      641.05      9.03 o 
   3   7   2     2289.43     2217.43     23.34 o 
   4   7   2      234.15      229.22      4.59 o 
   5   7   2     1912.01     1903.31     22.57 o 
   6   7   2      541.66      569.35      9.57 o 
   7   7   2      313.37      324.12     16.06 o 
   8   7   2      534.14      544.29     10.49 o 
   9   7   2      116.76      120.57      7.14 o 
  10   7   2      120.52      126.19      5.05 o 
  11   7   2       12.51       16.74      3.36 o 
  -9   8   2      261.13      266.99      7.96 o 
  -8   8   2       48.95       46.66      3.72 o 
  -7   8   2      357.93      335.47      8.29 o 
  -6   8   2     1007.38      964.79     14.98 o 
  -5   8   2      123.30      122.83      7.14 o 
  -4   8   2      792.06      751.07     15.41 o 
  -3   8   2       63.41       57.05      2.63 o 
  -2   8   2      473.21      483.27      7.46 o 
  -1   8   2     1407.10     1409.07     17.58 o 
   0   8   2       27.18       23.78      2.23 o 
   1   8   2       45.95       43.79      1.86 o 
   2   8   2       20.44       17.88      1.60 o 
   3   8   2      161.07      161.04      3.68 o 
   4   8   2       55.46       50.91      1.93 o 
   5   8   2        8.28        2.91      1.56 o 
   6   8   2       56.91       60.60      3.59 o 
   7   8   2       12.50       17.06      2.85 o 
   8   8   2      135.37      132.04      7.14 o 
   9   8   2       25.22       29.74      4.76 o 
  10   8   2       32.35       23.79      4.76 o 
  -8   9   2       50.37       45.07      3.72 o 
  -7   9   2       30.08       32.16      3.36 o 
  -6   9   2      677.18      700.08     15.41 o 
  -5   9   2       77.39       74.14      4.57 o 
  -4   9   2      384.88      388.79      8.39 o 
  -3   9   2      662.94      654.55     11.85 o 
  -2   9   2       40.78       39.90      2.22 o 
  -1   9   2     1345.33     1353.80     19.92 o 
   0   9   2      106.50      107.16      3.49 o 
   1   9   2      815.01      824.21     11.67 o 
   2   9   2     1328.07     1351.37     15.71 o 
   3   9   2       17.57       16.49      2.28 o 
   4   9   2      716.40      751.57     11.16 o 
   5   9   2      206.13      223.05      4.63 o 
   6   9   2       74.52       72.75      2.94 o 
   7   9   2      190.35      211.93      7.11 o 
   8   9   2        7.89        7.14      3.57 o 
   9   9   2       73.56       88.03      7.14 o 
  -7  10   2        6.12        2.38      2.52 o 
  -6  10   2       32.20       26.17      4.76 o 
  -5  10   2      100.10       95.52      4.90 o 
  -4  10   2        2.26        0.11      2.23 o 
  -3  10   2      163.57      143.23      5.41 o 
  -2  10   2       76.13       72.68      3.23 o 
  -1  10   2       31.04       27.86      2.26 o 
   0  10   2        2.30        1.59      1.56 o 
   1  10   2      282.56      290.96      9.27 o 
   2  10   2        5.58        4.76      1.78 o 
   3  10   2       82.09       75.31      3.49 o 
   4  10   2      479.25      504.26      7.91 o 
   5  10   2      441.61      470.03      7.17 o 
   6  10   2       38.12       36.17      3.40 o 
   7  10   2       63.59       59.18      4.21 o 
   8  10   2        0.01        0.00      3.57 o 
  -6  11   2       24.90       26.62      2.93 o 
  -5  11   2      353.68      369.28     10.84 o 
  -4  11   2       60.14       61.52      4.57 o 
  -3  11   2      271.68      286.47      9.14 o 
  -2  11   2      270.93      304.53      9.14 o 
  -1  11   2        5.07        1.19      2.06 o 
   0  11   2      464.73      512.67      9.74 o 
   1  11   2      120.38      134.80      4.31 o 
   2  11   2      247.56      237.47      5.64 o 
   3  11   2       79.07       92.54      4.46 o 
   4  11   2        1.53        1.41      2.85 o 
   5  11   2      148.90      147.28      5.28 o 
   6  11   2       45.39       47.13      3.72 o 
   7  11   2       40.27       36.88      4.76 o 
  -4  12   2        1.48       -0.59      5.35 o 
  -3  12   2        6.31        7.14      2.85 o 
  -2  12   2        8.34       10.11      3.36 o 
  -1  12   2       10.94        7.31      2.85 o 
   0  12   2       45.50       47.83      4.57 o 
   1  12   2       39.34       47.66      3.30 o 
   2  12   2       14.58       11.22      2.68 o 
   3  12   2       47.55       47.24      3.85 o 
   4  12   2        0.13       -2.23      2.23 o 
   5  12   2       82.11       81.70      5.89 o 
   6  12   2       45.97       53.48      5.35 o 
  -2  13   2       43.13       37.13      4.57 o 
  -1  13   2      112.93      129.41      7.43 o 
   0  13   2        6.32        8.92      3.36 o 
   1  13   2       36.56       40.29      5.05 o 
   2  13   2       43.31       53.56      5.05 o 
   3  13   2        2.06        0.00      3.57 o 
  -3 -11   3       40.13       34.50      4.76 o 
  -2 -11   3       16.73       11.90      3.57 o 
  -1 -11   3       63.87       52.34      5.95 o 
   0 -11   3       13.55        5.95      3.57 o 
   1 -11   3      179.67      187.95      9.52 o 
   2 -11   3      103.51      116.07      5.41 o 
   3 -11   3        2.00        1.78      2.45 o 
   4 -11   3      112.63      124.31      8.83 o 
  -5 -10   3       18.79       20.22      4.76 o 
  -4 -10   3        7.36        4.76      3.57 o 
  -3 -10   3      100.42      109.44      7.14 o 
  -2 -10   3       67.03       67.80      5.95 o 
  -1 -10   3       19.59       20.22      3.57 o 
   0 -10   3       52.99       53.53      4.76 o 
   1 -10   3       38.48       39.56      6.24 o 
   2 -10   3        7.30       10.94      3.31 o 
   3 -10   3       41.86       48.89      3.43 o 
   4 -10   3       31.08       35.57      3.15 o 
   5 -10   3        9.58        6.07      2.45 o 
   6 -10   3       11.49       12.49      3.36 o 
   7 -10   3       31.21       26.68     10.11 o 
  -6  -9   3        0.37        1.19      3.57 o 
  -5  -9   3      127.66      136.80      7.14 o 
  -4  -9   3       18.90        8.33      3.57 o 
  -3  -9   3       80.71       93.98      5.95 o 
  -2  -9   3      350.40      344.93      9.43 o 
  -1  -9   3       53.87       55.20      3.96 o 
   0  -9   3      838.01      855.27     12.46 o 
   1  -9   3      202.27      188.66      4.96 o 
   2  -9   3      523.27      518.37     11.42 o 
   3  -9   3     1076.09     1092.28     15.55 o 
   4  -9   3        1.69       -1.98      2.06 o 
   5  -9   3      487.42      513.67     12.17 o 
   6  -9   3      118.99      121.00      6.27 o 
   7  -9   3      158.65      163.00      8.92 o 
   8  -9   3      206.08      221.03      8.29 o 
  -8  -8   3       10.71        9.52      3.57 o 
  -7  -8   3        3.80        2.97      2.52 o 
  -6  -8   3       15.50       17.14      4.16 o 
  -5  -8   3       10.84       16.61      2.97 o 
  -4  -8   3      121.01      122.65      4.57 o 
  -3  -8   3       20.80       16.65      1.98 o 
  -2  -8   3       61.03       72.21      4.57 o 
  -1  -8   3      109.84      122.23      4.55 o 
   0  -8   3        0.08       -1.40      1.40 o 
   1  -8   3      116.16      109.20      3.99 o 
   2  -8   3      204.22      197.89      5.18 o 
   3  -8   3      136.66      128.55      3.91 o 
   4  -8   3        7.15        2.38      2.06 o 
   5  -8   3      204.23      198.87      6.10 o 
   6  -8   3      172.31      175.25      6.10 o 
   7  -8   3        0.11        0.00      3.57 o 
   8  -8   3      237.48      258.16     10.11 o 
   9  -8   3       26.77       27.15      3.72 o 
  -8  -7   3       29.00       30.93      4.76 o 
  -7  -7   3      149.03      167.15      5.89 o 
  -6  -7   3      201.54      218.59     10.11 o 
  -5  -7   3        9.56        6.54      1.68 o 
  -4  -7   3     1194.90     1186.16     19.35 o 
  -3  -7   3      621.54      600.11      9.48 o 
  -2  -7   3      876.36      908.11     12.82 o 
  -1  -7   3      828.91      846.68      9.91 o 
   0  -7   3       32.30       29.48      2.45 o 
   1  -7   3     1794.15     1798.60     22.12 o 
   2  -7   3      254.75      238.24      5.18 o 
   3  -7   3     1379.65     1305.95     16.49 o 
   4  -7   3     1338.24     1368.91     17.29 o 
   5  -7   3       48.05       42.54      3.15 o 
   6  -7   3     1065.31     1071.05     17.56 o 
   7  -7   3      207.10      205.28      6.10 o 
   8  -7   3      105.14       94.69      7.46 o 
   9  -7   3      265.43      287.87      9.65 o 
  10  -7   3        2.51        4.16      3.36 o 
  -9  -6   3        4.80        8.33      3.57 o 
  -8  -6   3       46.00       48.77      4.76 o 
  -7  -6   3       28.73       27.41      2.52 o 
  -6  -6   3        7.63        5.95      1.68 o 
  -5  -6   3       12.42        7.99      1.78 o 
  -4  -6   3      220.64      198.04      5.42 o 
  -3  -6   3        0.30        1.19      1.37 o 
  -2  -6   3       51.37       53.44      2.92 o 
  -1  -6   3       44.62       41.33      2.65 o 
   0  -6   3      664.74      677.39      8.77 o 
   1  -6   3     1179.31     1138.45     12.44 o 
   2  -6   3     1165.03     1103.14     16.37 o 
   3  -6   3      140.82      141.25      3.69 o 
   4  -6   3      260.83      242.27      5.03 o 
   5  -6   3      195.87      193.75      4.54 o 
   6  -6   3      930.60      854.71     14.11 o 
   7  -6   3     1267.48     1297.57     32.58 o 
   8  -6   3        0.25        1.51      2.23 o 
   9  -6   3      574.55      593.27     12.04 o 
  10  -6   3       94.72       91.30      7.14 o 
  11  -6   3      182.15      202.87      8.92 o 
 -10  -5   3      132.88      143.94      8.33 o 
  -9  -5   3        0.93       -3.57      3.57 o 
  -8  -5   3      235.27      234.34      9.52 o 
  -7  -5   3      651.05      634.30     13.09 o 
  -6  -5   3       76.01       78.53      4.21 o 
  -5  -5   3     1087.69     1077.93     17.66 o 
  -4  -5   3       79.81       72.64      3.36 o 
  -3  -5   3     4709.86     4701.67     58.18 o 
  -2  -5   3     3875.44     3900.16     38.74 o 
  -1  -5   3     1037.77     1036.29     11.45 o 
   0  -5   3     4621.72     4553.37     44.93 o 
   1  -5   3       55.87       55.15      2.02 o 
   2  -5   3     3671.80     3608.26     35.58 o 
   3  -5   3     1434.63     1444.87     17.45 o 
   4  -5   3      658.70      666.99     10.30 o 
   5  -5   3      924.93      927.64     12.25 o 
   6  -5   3      168.95      142.93      4.46 o 
   7  -5   3      801.18      760.84     10.94 o 
   8  -5   3      112.43      111.77      5.62 o 
   9  -5   3       70.76       67.68      4.01 o 
  10  -5   3       16.69       10.94      5.35 o 
  11  -5   3        2.81       -1.78      3.36 o 
 -10  -4   3        2.77        9.52      3.57 o 
  -9  -4   3       21.71       22.60      4.76 o 
  -8  -4   3        2.33        2.97      2.97 o 
  -7  -4   3        8.91        6.54      2.52 o 
  -6  -4   3      609.76      595.72      9.04 o 
  -5  -4   3      501.48      500.33      8.93 o 
  -4  -4   3      291.60      304.21      5.92 o 
  -3  -4   3       86.96       80.78      2.07 o 
  -2  -4   3     3562.92     3768.07     36.69 o 
  -1  -4   3       35.26       40.15      3.64 o 
   0  -4   3     1292.41     1162.49     13.63 o 
   1  -4   3     1812.50     1768.86     19.98 o 
   2  -4   3      214.55      167.79      2.72 o 
   3  -4   3     7303.07     7330.82     70.51 o 
   4  -4   3       30.63       33.27      1.89 o 
   5  -4   3     2658.05     2629.96     30.32 o 
   6  -4   3     1403.47     1434.76     17.69 o 
   7  -4   3      458.44      467.68      7.54 o 
   8  -4   3     2445.65     2539.78     30.13 o 
   9  -4   3       23.63       25.76      2.75 o 
  10  -4   3      798.95      835.01     13.89 o 
  11  -4   3      259.04      285.63      9.65 o 
  12  -4   3      132.97      145.13      7.43 o 
 -11  -3   3      106.56      107.06      8.33 o 
 -10  -3   3       11.21        9.86      2.85 o 
  -9  -3   3      428.80      432.23     22.01 o 
  -8  -3   3      142.86      143.15      5.42 o 
  -7  -3   3      910.25      894.10     15.92 o 
  -6  -3   3      669.75      669.72     12.53 o 
  -5  -3   3      965.90      940.66     11.37 o 
  -4  -3   3     2968.47     2886.02     28.55 o 
  -3  -3   3      449.57      461.53      5.12 o 
  -2  -3   3     4805.33     4757.97     74.02 o 
  -1  -3   3     2055.56     1915.85     17.59 o 
   0  -3   3     2227.88     2323.49     25.51 o 
   1  -3   3     6332.55     6539.58     62.80 o 
   2  -3   3      199.37      181.36      4.46 o 
   3  -3   3      306.77      222.23      3.28 o 
   4  -3   3      432.05      400.39      5.07 o 
   5  -3   3        7.00        4.76      1.19 o 
   6  -3   3      176.70      168.27      3.83 o 
   7  -3   3       70.16       67.18      2.80 o 
   8  -3   3      101.23       94.95      3.57 o 
   9  -3   3       85.77       73.57      3.62 o 
  10  -3   3        3.69        3.97      2.06 o 
  11  -3   3       57.53       67.51      3.85 o 
  12  -3   3       31.31       33.99      4.76 o 
 -11  -2   3        0.27       -2.52      2.52 o 
 -10  -2   3       48.96       52.21      3.15 o 
  -9  -2   3       52.21       49.88      3.15 o 
  -8  -2   3      144.36      151.00      4.54 o 
  -7  -2   3      215.62      206.55      5.23 o 
  -6  -2   3      527.06      521.87      8.57 o 
  -5  -2   3      637.03      651.66      8.82 o 
  -4  -2   3     4551.78     4605.27     44.57 o 
  -3  -2   3     5160.41     5420.39     48.05 o 
  -2  -2   3      723.97      669.65     12.48 o 
  -1  -2   3    14165.80    14743.69    183.92 o 
   0  -2   3     5959.54     6704.46     71.96 o 
   1  -2   3    14554.25    14876.80    180.50 o 
   2  -2   3     3994.93     3902.50     44.53 o 
   3  -2   3      759.16      738.44     13.59 o 
   4  -2   3    17868.88    18576.52    195.81 o 
   5  -2   3      293.43      293.51      4.11 o 
   6  -2   3     8618.25     8954.91     86.05 o 
   7  -2   3     2111.94     2151.77     25.41 o 
   8  -2   3      612.18      642.86      9.43 o 
   9  -2   3     3261.21     3499.56     45.98 o 
  10  -2   3       33.41       30.20      3.54 o 
  11  -2   3      718.53      775.27     13.60 o 
  12  -2   3      184.06      190.97      7.57 o 
 -11  -1   3      197.75      207.32      8.41 o 
 -10  -1   3      264.82      270.56      8.80 o 
  -9  -1   3       69.97       59.84      3.15 o 
  -8  -1   3     1486.72     1470.44     20.73 o 
  -7  -1   3     1012.35     1060.09     15.49 o 
  -6  -1   3     1448.29     1474.98     20.04 o 
  -5  -1   3     2786.63     2842.99     31.95 o 
  -4  -1   3        1.29       10.50      1.49 o 
  -3  -1   3     1669.24     1547.62     17.61 o 
  -2  -1   3      821.41      873.29     10.22 o 
  -1  -1   3     2114.83     2186.37     21.32 o 
   0  -1   3     1575.27     1669.75     20.72 o 
   1  -1   3     1870.83     1922.39     23.82 o 
   2  -1   3     1756.35     1738.74     21.74 o 
   3  -1   3      112.85      116.64      4.19 o 
   4  -1   3        7.62       10.91      1.33 o 
   5  -1   3       82.68       85.67      2.86 o 
   6  -1   3      136.57      134.01      2.88 o 
   7  -1   3     1159.75     1161.73     13.79 o 
   8  -1   3      378.17      395.37      6.63 o 
   9  -1   3      142.74      136.54      4.81 o 
  10  -1   3      370.36      370.36      8.18 o 
  11  -1   3       23.72       18.56      3.57 o 
  12  -1   3      185.53      194.49      7.57 o 
  13  -1   3       22.35       16.65      5.95 o 
 -11   0   3        2.85        2.89      2.85 o 
 -10   0   3       77.71       73.07      8.92 o 
  -9   0   3       38.62       47.70      4.21 o 
  -8   0   3      241.92      219.31     14.27 o 
  -7   0   3     1966.28     1928.51     32.77 o 
  -6   0   3      517.97      477.63     10.09 o 
  -5   0   3     2758.92     2670.16     29.88 o 
  -4   0   3      734.36      715.26      8.82 o 
  -3   0   3     9626.04     9768.99    126.98 o 
  -2   0   3    22874.79    24408.50    247.19 o 
  -1   0   3     4434.12     4649.89     75.25 o 
   0   0   3    24044.71    24885.21    461.55 o 
   1   0   3     9166.62     9868.21    149.19 o 
   2   0   3    15513.51    15707.47    190.33 o 
   3   0   3    17224.00    17447.21    211.42 o 
   4   0   3     3047.70     3139.75     38.84 o 
   5   0   3    12186.56    12636.01    134.96 o 
   6   0   3     1087.08     1096.67     11.90 o 
   7   0   3     4079.51     4173.86     41.08 o 
   8   0   3     2639.43     2638.85     26.90 o 
   9   0   3      441.06      458.84      8.88 o 
  10   0   3      907.39      930.47     17.60 o 
  11   0   3       17.93       15.01      3.36 o 
  12   0   3      241.15      265.27     11.90 o 
  13   0   3       81.74       76.13      7.14 o 
 -11   1   3       24.52       27.36      3.72 o 
 -10   1   3      242.95      223.66      7.57 o 
  -9   1   3      455.35      453.22     10.93 o 
  -8   1   3       59.35       48.36      3.36 o 
  -7   1   3      705.86      652.86     13.02 o 
  -6   1   3      383.09      374.14      8.41 o 
  -5   1   3      312.88      252.98      5.01 o 
  -4   1   3     1239.71     1228.43     17.14 o 
  -3   1   3       73.36       79.25      2.23 o 
  -2   1   3      137.60      132.74      2.75 o 
  -1   1   3       50.15       57.75      1.78 o 
   0   1   3     4145.37     3193.96     74.94 o 
   1   1   3      525.29      555.52     14.27 o 
   2   1   3       77.79       84.61      3.57 o 
   3   1   3     1406.77     1370.55     17.42 o 
   4   1   3      264.42      247.66      6.71 o 
   5   1   3     2265.09     2360.16     20.06 o 
   6   1   3     1764.61     1767.54     15.65 o 
   7   1   3      248.69      264.28      4.83 o 
   8   1   3     1396.08     1442.90     17.36 o 
   9   1   3       11.05        3.57      1.52 o 
  11   1   3      706.69      703.03     19.03 o 
  12   1   3       23.82       21.41      4.76 o 
  13   1   3      145.55      158.21      9.52 o 
 -11   2   3      240.21      248.14      8.41 o 
 -10   2   3        1.12        1.78      2.52 o 
  -9   2   3      951.03      915.58     18.07 o 
  -8   2   3      811.80      809.62     15.98 o 
  -7   2   3      459.01      433.11      9.65 o 
  -6   2   3     4532.94     4469.07     71.44 o 
  -5   2   3       32.48       28.55      1.73 o 
  -4   2   3    13176.05    13532.94    177.86 o 
  -3   2   3      688.23      639.53      9.14 o 
  -2   2   3     9453.27     9663.92    201.04 o 
  -1   2   3    13361.62    14166.45    328.32 o 
   0   2   3    11618.03    12470.14    289.06 o 
   1   2   3   121292.00   112512.02   6414.10 o 
   2   2   3    11072.05    11775.57    361.03 o 
   3   2   3     7807.00     7917.53     93.99 o 
   4   2   3    10803.82    10851.96    114.57 o 
   5   2   3       44.46       47.82      1.89 o 
   6   2   3     8727.98     9291.31     76.33 o 
   7   2   3      270.65      267.94      3.85 o 
   8   2   3      846.25      887.17     11.37 o 
   9   2   3      108.37      102.69      7.14 o 
  10   2   3      256.84      262.33      7.11 o 
  11   2   3      262.51      254.57     10.71 o 
  12   2   3        1.69        0.00      3.57 o 
  13   2   3       32.00       36.88      5.95 o 
 -11   3   3       60.93       55.52      7.14 o 
 -10   3   3        8.92        9.56      5.35 o 
  -9   3   3      196.90      185.07      6.73 o 
  -8   3   3      214.29      198.36      7.73 o 
  -7   3   3      129.68      117.81      5.05 o 
  -6   3   3       25.97       17.49      1.98 o 
  -5   3   3        3.08        4.76      2.38 o 
  -4   3   3        0.10        0.48      1.01 o 
  -3   3   3      147.52      160.06      3.30 o 
  -2   3   3       15.07       11.90      1.68 o 
  -1   3   3     1220.45     1245.47     29.74 o 
   1   3   3     2373.71     2365.63     39.05 o 
   2   3   3       90.04       49.99      2.52 o 
   3   3   3        1.60        1.98      0.93 o 
   4   3   3     6467.57     6419.83     61.64 o 
   5   3   3      613.50      600.08     14.83 o 
   6   3   3     2156.45     2117.78     24.00 o 
   7   3   3     1565.62     1483.21     15.61 o 
   8   3   3       49.79       48.49      2.45 o 
   9   3   3     1520.96     1517.88     24.39 o 
  10   3   3      125.11      126.19      5.05 o 
  11   3   3      400.97      419.77     13.68 o 
  12   3   3      354.24      374.71     13.09 o 
  13   3   3        6.11        2.38      4.76 o 
 -11   4   3       98.44       94.04      5.89 o 
 -10   4   3      464.19      466.94     11.33 o 
  -9   4   3        2.18        8.92      2.52 o 
  -8   4   3     1230.54     1238.82     22.66 o 
  -7   4   3      812.61      836.12     15.92 o 
  -6   4   3     2006.17     1903.12     53.53 o 
  -5   4   3     4931.46     4966.60    148.69 o 
  -4   4   3        1.50        1.19      1.78 o 
  -3   4   3    10020.10    10437.99    169.04 o 
  -2   4   3     3948.12     3500.58    433.59 o 
  -1   4   3     5402.81     5552.28     73.93 o 
   0   4   3     7476.63     7666.06    125.75 o 
   1   4   3     1238.25     1364.77     19.21 o 
   2   4   3    11970.43    12137.72    137.25 o 
   3   4   3     2793.63     2916.46     38.84 o 
   4   4   3     5033.66     5291.51     58.24 o 
   5   4   3     3000.30     3053.15     30.11 o 
   6   4   3        8.73       10.39      1.13 o 
   7   4   3      561.87      561.13      7.04 o 
   8   4   3      290.88      268.31      6.73 o 
   9   4   3      191.01      195.12      5.89 o 
  10   4   3        0.10       -0.95      1.98 o 
  11   4   3        0.58       -1.67      2.38 o 
  12   4   3        2.66       -3.57      3.57 o 
 -10   5   3        1.34       -1.19      2.52 o 
  -9   5   3        0.02        1.78      2.52 o 
  -8   5   3        9.17        5.95      2.52 o 
  -7   5   3      274.26      266.86      7.11 o 
  -6   5   3       54.72       53.53      4.76 o 
  -5   5   3       31.16       33.69      3.57 o 
  -4   5   3      105.40       94.57      3.57 o 
  -3   5   3     1129.81     1168.96     21.03 o 
  -2   5   3     2438.10     2419.03     33.42 o 
  -1   5   3      153.86      155.99      3.89 o 
   0   5   3     5204.20     5224.37     69.79 o 
   1   5   3     2714.53     2626.59     44.01 o 
   2   5   3     3903.03     3868.21     44.38 o 
   3   5   3     5416.52     5314.56     60.89 o 
   4   5   3       89.81       87.85      4.41 o 
   5   5   3     2434.80     2351.97     26.88 o 
   6   5   3      519.84      513.53      7.06 o 
   7   5   3     1634.73     1592.93     16.86 o 
   8   5   3     1157.08     1174.70     19.35 o 
   9   5   3      234.05      239.70      6.73 o 
  10   5   3      803.50      823.26     15.14 o 
  11   5   3      132.18      144.94      7.73 o 
  12   5   3      134.20      148.70      5.89 o 
 -10   6   3      116.41       96.41      5.89 o 
  -9   6   3      614.17      609.34     13.38 o 
  -8   6   3        9.82        9.08      2.97 o 
  -7   6   3     1428.44     1440.81     24.72 o 
  -6   6   3      811.40      829.12     22.60 o 
  -5   6   3      868.22      861.98     16.39 o 
  -4   6   3     3967.98     3849.63     63.86 o 
  -3   6   3        9.76        8.33      2.38 o 
  -2   6   3     5279.03     5427.95     90.42 o 
  -1   6   3     1546.80     1608.62     15.82 o 
   0   6   3      388.25      375.33      5.53 o 
   1   6   3     2653.46     2583.20     30.43 o 
   2   6   3      289.87      314.84      5.03 o 
   3   6   3      921.86      905.45     12.01 o 
   4   6   3      200.35      200.37      3.99 o 
   5   6   3      453.99      498.05      7.23 o 
   6   6   3      233.08      240.83      4.70 o 
   7   6   3       97.72      107.43      5.03 o 
   8   6   3        2.59       -1.19      1.52 o 
   9   6   3       46.66       45.87      3.36 o 
  10   6   3        0.05       -0.59      2.52 o 
  11   6   3        6.61       10.94      2.85 o 
  12   6   3        2.54        3.57      2.85 o 
 -10   7   3       23.45       22.32      3.72 o 
  -9   7   3       37.69       38.34      3.72 o 
  -8   7   3       35.90       33.69      3.57 o 
  -7   7   3        2.25        2.62      1.98 o 
  -6   7   3      178.92      185.57      8.33 o 
  -5   7   3      137.19      129.46      5.95 o 
  -4   7   3     1124.33     1117.23     20.49 o 
  -3   7   3      458.74      444.15      9.43 o 
  -2   7   3      557.25      535.49      9.08 o 
  -1   7   3     1966.56     1896.74     26.94 o 
   0   7   3        6.49        4.16      1.19 o 
   1   7   3     4863.73     4906.15     56.40 o 
   2   7   3     2189.87     2205.72     26.41 o 
   3   7   3      962.48      932.00     12.42 o 
   4   7   3     3640.96     3674.64     41.22 o 
   5   7   3       23.28       21.30      1.56 o 
   6   7   3     1649.62     1666.36     20.26 o 
   7   7   3     1043.96     1067.10     15.89 o 
   8   7   3       93.70      104.68      7.14 o 
   9   7   3      485.06      511.51     15.46 o 
  10   7   3       18.04        8.33      3.57 o 
  11   7   3      104.88      118.96      8.33 o 
  -9   8   3       36.25       35.17      3.72 o 
  -8   8   3      358.12      363.51      9.14 o 
  -7   8   3       11.81       10.94      2.52 o 
  -6   8   3      315.42      308.10     10.71 o 
  -5   8   3      178.72      188.70      6.27 o 
  -4   8   3        6.71        8.51      3.57 o 
  -3   8   3      655.14      634.46     10.85 o 
  -2   8   3       45.87       36.80      4.19 o 
  -1   8   3      350.92      337.80      7.00 o 
   0   8   3       42.51       38.36      1.71 o 
   1   8   3       68.02       66.01      2.40 o 
   2   8   3       23.76       26.11      1.89 o 
   3   8   3       31.29       28.45      2.02 o 
   4   8   3       33.71       36.29      2.38 o 
   5   8   3        0.89       -0.93      1.56 o 
   6   8   3       13.63       11.54      1.78 o 
   7   8   3        4.02        3.57      1.78 o 
   8   8   3      153.60      157.17      6.27 o 
   9   8   3       38.58       32.12      4.76 o 
  10   8   3        7.62        4.76      3.57 o 
  11   8   3       17.59       11.90      4.76 o 
  -8   9   3       96.83       94.04      5.05 o 
  -7   9   3      200.77      212.27      6.27 o 
  -6   9   3      114.34      101.11      7.14 o 
  -5   9   3      845.08      842.55     17.11 o 
  -4   9   3      188.72      180.41      5.60 o 
  -3   9   3      906.13      910.17     15.01 o 
  -2   9   3      817.19      809.00     13.63 o 
  -1   9   3      430.67      420.26      6.86 o 
   0   9   3     2212.57     2294.92     24.92 o 
   1   9   3       77.93       81.77      2.84 o 
   2   9   3     1401.09     1391.98     16.31 o 
   3   9   3      585.81      592.59      8.43 o 
   4   9   3      641.27      609.29      9.63 o 
   5   9   3     1439.00     1447.07     21.70 o 
   6   9   3       79.88       86.28      3.39 o 
   7   9   3      246.96      256.83      6.30 o 
   8   9   3       80.53       91.79      5.42 o 
   9   9   3       65.37       52.34      5.95 o 
  10   9   3       68.17       92.79      7.14 o 
  -7  10   3       72.74       72.33      4.57 o 
  -6  10   3       25.60       23.79      4.76 o 
  -5  10   3       93.13       84.11      6.37 o 
  -4  10   3      125.70      128.37      4.90 o 
  -3  10   3       96.93       96.10      3.43 o 
  -2  10   3      100.44      103.42      4.64 o 
  -1  10   3       12.72       12.88      1.63 o 
   0  10   3       32.67       29.09      2.02 o 
   1  10   3       32.03       29.64      2.18 o 
   2  10   3        8.72        7.85      1.60 o 
   3  10   3      143.42      149.71      4.09 o 
   4  10   3       20.63       19.27      1.98 o 
   5  10   3       44.50       41.28      2.78 o 
   6  10   3        0.55        0.00      1.60 o 
   7  10   3       22.84       20.29      3.36 o 
   8  10   3       61.76       64.24      5.95 o 
   9  10   3        2.34        2.38      3.57 o 
  -6  11   3      128.25      139.88      7.73 o 
  -5  11   3       35.91       37.17      3.72 o 
  -4  11   3      525.85      550.32     13.38 o 
  -3  11   3      127.94      130.85      6.57 o 
  -2  11   3      355.97      377.76      7.78 o 
  -1  11   3      705.39      751.03     12.67 o 
   0  11   3        1.37       -0.49      1.63 o 
   1  11   3      498.16      521.13      8.67 o 
   2  11   3       57.07       60.17      2.99 o 
   3  11   3       96.06       88.95      3.48 o 
   4  11   3      284.80      308.53      6.50 o 
   5  11   3       26.64       24.67      2.75 o 
   6  11   3      191.96      196.19      5.14 o 
   7  11   3        7.62        9.18      2.85 o 
   8  11   3       12.81       11.90      4.76 o 
  -4  12   3        3.75        3.23      2.85 o 
  -3  12   3       12.29        9.47      4.76 o 
  -2  12   3       44.70       47.36      5.35 o 
  -1  12   3       42.34       45.25      3.15 o 
   0  12   3       35.95       29.23      2.93 o 
   1  12   3      150.89      159.62      5.41 o 
   2  12   3        9.84       11.59      5.25 o 
   3  12   3       33.86       33.40      3.15 o 
   4  12   3      108.84      123.02      5.41 o 
   5  12   3        5.67        2.38      4.16 o 
   6  12   3       68.49       65.66      6.54 o 
  -2  13   3       20.14       23.28      4.76 o 
  -1  13   3       98.10       99.13      6.27 o 
   0  13   3      118.84      125.26      5.41 o 
   1  13   3        5.91        2.74      2.45 o 
   2  13   3      103.83      107.78      6.34 o 
   3  13   3       39.82       41.70      3.30 o 
   4  13   3        7.22        3.81      2.45 o 
  -1 -11   4       25.67       24.98      4.76 o 
   0 -11   4      142.30      149.88      8.33 o 
   1 -11   4        1.17        0.00      3.57 o 
   2 -11   4      112.93      112.68     11.90 o 
   3 -11   4      151.04      158.26      8.92 o 
  -4 -10   4      128.19      133.23      8.33 o 
  -3 -10   4       44.91       47.58      4.76 o 
  -2 -10   4       16.12       10.71      3.57 o 
  -1 -10   4       88.13       84.46      7.14 o 
   0 -10   4        0.26        0.00      3.57 o 
   1 -10   4       68.39       64.97      8.33 o 
   2 -10   4        2.33        0.00      2.52 o 
   3 -10   4        1.00       -0.65      3.24 o 
   4 -10   4       35.45       38.08      2.97 o 
   5 -10   4        1.44        2.50      2.45 o 
   6 -10   4       18.19       21.22      3.72 o 
  -5  -9   4       39.03       52.34      4.76 o 
  -4  -9   4      224.23      226.02      9.52 o 
  -3  -9   4      103.74       80.89      5.95 o 
  -2  -9   4      138.35      134.42      7.14 o 
  -1  -9   4      232.51      226.28     10.11 o 
   0  -9   4       34.86       41.63      3.72 o 
   1  -9   4      341.47      370.85     12.55 o 
   2  -9   4       66.45       62.46      3.23 o 
   3  -9   4      404.31      413.57      7.83 o 
   4  -9   4      444.52      461.94      8.43 o 
   5  -9   4       41.16       39.08      3.32 o 
   6  -9   4      401.32      433.64     16.65 o 
   7  -9   4       92.24      120.33      6.27 o 
   8  -9   4      116.04      132.71      7.11 o 
  -7  -8   4        2.14        7.14      3.57 o 
  -6  -8   4      109.23      119.06      5.05 o 
  -5  -8   4       37.15       39.29      3.36 o 
  -4  -8   4       11.10       15.56      2.52 o 
  -3  -8   4      120.17      138.79      5.35 o 
  -2  -8   4       40.30       36.41      2.35 o 
  -1  -8   4        8.58       11.22      2.85 o 
   0  -8   4       11.88       14.73      2.85 o 
   1  -8   4       30.51       28.72      2.26 o 
   2  -8   4        0.46        2.61      2.52 o 
   3  -8   4      113.25      115.22      5.34 o 
   4  -8   4       99.95       77.26      3.49 o 
   5  -8   4       11.67        9.52      2.02 o 
   6  -8   4      201.50      192.46      7.11 o 
   7  -8   4      121.06      130.95      6.27 o 
   8  -8   4       53.12       41.31      4.76 o 
   9  -8   4       84.90       84.14      5.71 o 
  -8  -7   4       28.81       33.31      4.76 o 
  -7  -7   4        3.14       -3.57      3.57 o 
  -6  -7   4      157.31      161.24      5.89 o 
  -5  -7   4      424.05      396.14      8.41 o 
  -4  -7   4       40.26       39.93      2.52 o 
  -3  -7   4     1078.67     1029.37     17.23 o 
  -2  -7   4      307.02      254.67      6.27 o 
  -1  -7   4      229.37      251.45      9.99 o 
   0  -7   4     2122.50     2128.90     27.73 o 
   1  -7   4       41.44       35.95      1.98 o 
   2  -7   4     1860.96     1843.62     24.05 o 
   3  -7   4      344.08      341.55      6.34 o 
   4  -7   4      368.64      389.08      6.94 o 
   5  -7   4     1271.72     1256.56     16.49 o 
   6  -7   4        5.36        5.08      1.89 o 
   7  -7   4      686.46      722.13     11.33 o 
   8  -7   4      127.13      146.72      7.11 o 
   9  -7   4       49.00       38.67      4.21 o 
  10  -7   4       47.45       55.63      5.95 o 
  -8  -6   4       18.32       19.03      4.76 o 
  -7  -6   4       64.87       89.22      5.95 o 
  -6  -6   4        7.74        8.33      2.52 o 
  -5  -6   4        7.30        8.96      1.68 o 
  -4  -6   4       28.81       28.60      2.52 o 
  -3  -6   4      449.12      421.13      8.41 o 
  -2  -6   4      142.13      147.62      4.01 o 
  -1  -6   4      189.84      192.19      4.46 o 
   0  -6   4      422.81      404.86      5.64 o 
   1  -6   4       84.50       99.98      2.57 o 
   2  -6   4       25.10       29.60      1.63 o 
   3  -6   4      290.81      302.78      5.74 o 
   4  -6   4      355.58      354.35      6.87 o 
   5  -6   4     1936.34     1915.47     23.49 o 
   6  -6   4      174.58      216.27      5.14 o 
   7  -6   4      504.86      497.42      8.55 o 
   8  -6   4      711.91      718.79     11.18 o 
   9  -6   4       11.41        2.97      2.45 o 
  10  -6   4      508.73      566.66     14.87 o 
  11  -6   4       53.56       65.66      6.54 o 
  -9  -5   4      158.97      160.59      8.33 o 
  -8  -5   4        6.62       10.71      3.57 o 
  -7  -5   4      292.78      306.91     10.71 o 
  -6  -5   4      272.26      261.36      6.27 o 
  -5  -5   4      354.84      360.44      7.57 o 
  -4  -5   4      808.86      795.22     13.46 o 
  -3  -5   4       14.73       12.52      1.68 o 
  -2  -5   4     1580.91     1624.07     22.23 o 
  -1  -5   4      777.71      736.56     10.87 o 
   0  -5   4     1576.12     1588.46     16.86 o 
   1  -5   4     2865.13     2872.27     26.58 o 
   2  -5   4       88.01       84.63      2.59 o 
   3  -5   4     1789.50     1725.10     19.70 o 
   4  -5   4      621.91      658.93      9.25 o 
   5  -5   4      246.21      221.21      5.16 o 
   6  -5   4      517.29      533.06      8.55 o 
   7  -5   4       10.19       12.24      2.23 o 
   8  -5   4      432.62      442.01      7.95 o 
   9  -5   4       38.56       35.50      2.88 o 
  10  -5   4        1.70       -2.06      2.06 o 
  11  -5   4       35.99       37.52      3.62 o 
 -10  -4   4        0.61       -1.19      3.57 o 
  -9  -4   4       52.39       55.91      5.95 o 
  -8  -4   4        0.91        2.97      2.52 o 
  -7  -4   4        0.03        1.78      2.52 o 
  -6  -4   4        1.45        4.28      2.38 o 
  -5  -4   4       49.02       47.60      2.74 o 
  -4  -4   4      104.16      103.62      2.67 o 
  -3  -4   4      393.20      384.75      5.17 o 
  -2  -4   4       11.65       13.22      1.20 o 
  -1  -4   4      327.10      330.50      4.63 o 
   0  -4   4        5.52        3.81      1.50 o 
   1  -4   4     2975.10     3072.42     50.40 o 
   2  -4   4      534.67      525.19      6.41 o 
   3  -4   4     3864.04     3766.96     37.06 o 
   4  -4   4     4001.48     4021.80     43.66 o 
   5  -4   4        1.97        0.07      0.87 o 
   6  -4   4     4155.65     4266.08     48.46 o 
   7  -4   4      904.02      965.96     12.98 o 
   8  -4   4     1789.94     1724.18     21.69 o 
   9  -4   4     1325.55     1381.24     18.29 o 
  10  -4   4        1.23       -2.23      2.23 o 
  11  -4   4      624.50      661.33     14.70 o 
  12  -4   4       47.78       44.84      4.57 o 
 -10  -3   4       74.10       70.27      4.57 o 
  -9  -3   4       14.76       16.65      2.85 o 
  -8  -3   4      473.53      506.00      9.26 o 
  -7  -3   4       12.53        7.93      2.06 o 
  -6  -3   4     1394.09     1427.96     17.73 o 
  -5  -3   4     1744.44     1778.73     21.12 o 
  -4  -3   4      159.38      163.63      3.49 o 
  -3  -3   4     3585.14     3662.46     76.04 o 
  -2  -3   4        0.15        4.76      1.43 o 
  -1  -3   4     2296.13     2171.91     21.86 o 
   0  -3   4     2289.90     2314.97     19.66 o 
   1  -3   4     1037.58      932.96      8.47 o 
   2  -3   4     2225.86     2094.04     21.33 o 
   3  -3   4        9.46        9.56      1.19 o 
   4  -3   4     1690.30     1723.97     17.77 o 
   5  -3   4      326.43      328.90      6.52 o 
   6  -3   4      323.50      297.16      4.58 o 
   7  -3   4       63.43       53.22      2.63 o 
   8  -3   4       26.05       22.67      2.18 o 
   9  -3   4       18.74       15.64      2.38 o 
  10  -3   4        1.79        1.59      2.06 o 
  11  -3   4        3.88       -1.19      2.52 o 
  12  -3   4       20.38       16.08      3.36 o 
 -10  -2   4        3.92        4.42      2.85 o 
  -9  -2   4        3.93        1.19      2.80 o 
  -8  -2   4       37.62       39.42      4.25 o 
  -7  -2   4        4.86       -0.59      1.52 o 
  -6  -2   4       31.75       31.88      2.02 o 
  -5  -2   4      521.54      550.20      7.83 o 
  -4  -2   4       13.53       12.97      1.19 o 
  -3  -2   4     2387.42     2410.88     21.95 o 
  -2  -2   4      695.87      648.48      8.46 o 
  -1  -2   4     1323.77     1277.10     17.99 o 
   0  -2   4     9159.00     9455.43    122.76 o 
   1  -2   4      279.90      329.01      4.65 o 
   2  -2   4     6160.16     6096.69     54.15 o 
   3  -2   4     4763.27     5014.89     57.05 o 
   4  -2   4     3342.40     3290.86     29.25 o 
   5  -2   4     6298.56     6046.79     52.80 o 
   6  -2   4        1.40        2.86      1.97 o 
   7  -2   4     3202.28     3205.87     35.52 o 
   8  -2   4     1333.07     1391.30     20.00 o 
   9  -2   4     1359.88     1330.76     19.53 o 
  10  -2   4     1502.57     1548.81     26.41 o 
  11  -2   4        8.54        6.54      3.36 o 
  12  -2   4      243.36      268.97      8.80 o 
 -10  -1   4      117.31      106.55      5.89 o 
  -9  -1   4      400.63      401.09     10.49 o 
  -8  -1   4       27.52       24.01      2.85 o 
  -7  -1   4      569.03      579.89     12.17 o 
  -6  -1   4       72.65       59.43      2.92 o 
  -5  -1   4     1018.02      986.14     12.42 o 
  -4  -1   4     1312.80     1309.93     15.67 o 
  -3  -1   4     1181.16     1221.55     12.92 o 
  -2  -1   4     5422.90     5671.11     62.15 o 
  -1  -1   4        0.66        0.89      0.59 o 
   0  -1   4      761.16      675.21      7.95 o 
   1  -1   4      755.20      730.57      7.87 o 
   2  -1   4       35.19       52.27      1.67 o 
   3  -1   4      518.20      518.80     13.55 o 
   4  -1   4       56.80      104.23      2.75 o 
   5  -1   4       17.03       20.18      1.54 o 
   6  -1   4      295.88      305.99      4.55 o 
   7  -1   4      120.35      117.56      2.99 o 
   8  -1   4      159.00      153.61      3.55 o 
   9  -1   4       32.30       29.96      2.38 o 
  10  -1   4      318.52      340.88      8.80 o 
  11  -1   4      101.66      105.88      5.89 o 
  12  -1   4       74.80       80.89      7.14 o 
  13  -1   4      183.24      204.60     11.90 o 
 -11   0   4       29.34       22.37      3.72 o 
 -10   0   4       21.12       21.68      3.36 o 
  -9   0   4      155.97      164.14      6.54 o 
  -8   0   4        7.92        8.92      2.52 o 
  -7   0   4      711.97      688.56     13.86 o 
  -6   0   4     1768.43     1744.66     24.71 o 
  -5   0   4      264.54      260.33      5.23 o 
  -4   0   4     5010.72     5062.70     66.10 o 
  -3   0   4      496.24      509.47      7.99 o 
  -2   0   4     8494.94     8811.76    114.58 o 
  -1   0   4     7558.81     7835.21    101.76 o 
   0   0   4     2534.58     2482.07     32.91 o 
   1   0   4    13815.67    13632.03    177.41 o 
   2   0   4     1007.30     1123.19     11.50 o 
   3   0   4    16670.38    16748.11    176.86 o 
   4   0   4     2108.14     1959.28     37.95 o 
   5   0   4     2589.65     2596.24     22.73 o 
   6   0   4     7374.93     7456.74     61.67 o 
   7   0   4       69.38       64.23      5.71 o 
   8   0   4     3256.54     3307.90     41.99 o 
   9   0   4       96.67       96.18      3.85 o 
  10   0   4      356.26      227.21     10.71 o 
  11   0   4      801.60      805.33     21.41 o 
  12   0   4        2.38       -1.19      4.76 o 
  13   0   4      102.60       96.35      8.33 o 
 -11   1   4      209.35      204.90      7.96 o 
 -10   1   4       74.67       82.82      8.33 o 
  -9   1   4      152.23      154.56      8.92 o 
  -8   1   4      481.55      476.63     10.93 o 
  -7   1   4        9.98       11.10      1.98 o 
  -6   1   4     1184.95     1111.36     16.45 o 
  -5   1   4       19.09       12.97      1.66 o 
  -4   1   4     1691.35     1768.97     24.02 o 
  -3   1   4     1350.06     1456.19     19.63 o 
  -2   1   4        6.48        4.25      0.84 o 
  -1   1   4      535.27      555.53     10.09 o 
   0   1   4        3.70        6.90      2.38 o 
   1   1   4      990.36     1154.77     19.75 o 
   2   1   4      179.75      176.12      3.63 o 
   3   1   4      238.78      250.74      3.38 o 
   4   1   4     1498.63     1501.27     17.11 o 
   5   1   4      412.89      410.09      5.86 o 
   6   1   4      479.89      471.22      5.23 o 
   7   1   4      530.87      520.09      6.16 o 
   8   1   4      412.37      422.94      6.74 o 
   9   1   4     2007.82     2036.58     29.55 o 
  10   1   4      184.72      167.87      5.42 o 
  11   1   4      491.27      466.31     15.46 o 
  12   1   4      133.75      127.28      8.33 o 
  13   1   4       37.13       33.31      5.95 o 
 -11   2   4       78.55       66.81      9.52 o 
 -10   2   4      139.21      141.16      6.27 o 
  -9   2   4        1.32        5.35      2.97 o 
  -8   2   4      975.02      921.85     18.07 o 
  -7   2   4       61.54       42.00      2.85 o 
  -6   2   4     3081.55     2909.51     39.32 o 
  -5   2   4     4849.01     4737.93     61.97 o 
  -4   2   4      210.93      172.49      4.57 o 
  -3   2   4     8444.73     8341.99    147.39 o 
  -2   2   4      942.82      954.36     13.49 o 
  -1   2   4     7882.15     8187.73    189.14 o 
   1   2   4     1715.70     1827.42     30.25 o 
   2   2   4      913.83      671.97      9.57 o 
   3   2   4     1237.59     1256.69     17.83 o 
   4   2   4     5761.98     5673.98     54.64 o 
   5   2   4     2822.26     2648.72     46.28 o 
   6   2   4     2563.01     2632.70     26.60 o 
   7   2   4     1547.26     1527.80     14.79 o 
   8   2   4      249.81      248.97      5.41 o 
   9   2   4      623.74      602.65     11.33 o 
  10   2   4      169.61      171.05      7.73 o 
  11   2   4       70.01       71.62      7.73 o 
  12   2   4       56.32       52.34      5.95 o 
  13   2   4        5.38        5.95      4.76 o 
 -11   3   4       28.81       23.21      3.36 o 
 -10   3   4      183.58      172.98     13.68 o 
  -9   3   4       33.69       34.16      3.36 o 
  -8   3   4      175.67      154.33      6.54 o 
  -7   3   4      508.72      496.36     10.49 o 
  -6   3   4        1.20        2.38      1.68 o 
  -5   3   4       80.74       81.30      4.76 o 
  -4   3   4       31.37       33.09      2.86 o 
  -3   3   4       38.47       38.63      1.73 o 
  -2   3   4      550.10      580.84     23.20 o 
  -1   3   4      326.80      369.95     10.71 o 
   0   3   4     1036.31     1006.37     24.98 o 
   1   3   4       17.91       16.65      1.06 o 
   2   3   4     1799.04     1744.12     23.27 o 
   3   3   4     4210.67     4220.07     55.78 o 
   4   3   4     1975.20     2001.97     29.02 o 
   5   3   4     5856.45     5845.16     56.55 o 
   6   3   4      463.65      464.95      6.04 o 
   7   3   4     2335.76     2273.63     23.33 o 
   8   3   4     1873.50     1844.11     24.51 o 
   9   3   4       96.38       91.90      4.57 o 
  10   3   4     1131.46     1131.86     19.35 o 
  11   3   4       17.41       24.49      5.95 o 
  12   3   4      289.41      281.93     11.90 o 
  13   3   4       75.56       72.56      7.14 o 
 -10   4   4      149.27      138.08      6.27 o 
  -9   4   4      335.43      328.84      8.80 o 
  -8   4   4        0.39       -0.59      1.68 o 
  -7   4   4     1854.59     1823.10     31.09 o 
  -6   4   4      193.77      219.38      5.42 o 
  -5   4   4     3937.81     3852.92     63.91 o 
  -4   4   4     3714.78     3628.20     64.50 o 
  -3   4   4      363.99      363.06      6.39 o 
  -2   4   4    12507.54    12913.76    208.56 o 
  -1   4   4     2016.44     1915.36     71.18 o 
   0   4   4     4963.93     4963.92     82.01 o 
   1   4   4     4093.28     3926.89     65.18 o 
   2   4   4     1281.42     1395.12     19.89 o 
   3   4   4     6689.64     6583.67     86.20 o 
   4   4   4      421.53      433.25      6.03 o 
   5   4   4      592.01      567.32      7.62 o 
   6   4   4      894.34      842.58     10.58 o 
   7   4   4      292.14      299.20      4.72 o 
   8   4   4      289.39      291.45      5.25 o 
   9   4   4        1.83       -1.98      1.98 o 
  10   4   4       43.76       29.15      3.57 o 
  11   4   4        5.62        6.54      2.52 o 
  12   4   4       24.79       21.00      2.85 o 
 -10   5   4        0.02       -2.52      2.52 o 
  -9   5   4        6.05       -2.38      2.52 o 
  -8   5   4       12.01       10.94      2.52 o 
  -7   5   4        0.01        0.00      3.57 o 
  -6   5   4       39.19       27.36      3.57 o 
  -5   5   4       56.47       59.48      4.76 o 
  -4   5   4      367.94      345.96      6.30 o 
  -3   5   4      111.04      105.28      4.21 o 
  -2   5   4     1117.48     1108.67     27.36 o 
  -1   5   4     1986.46     2004.61     28.14 o 
   0   5   4      126.85      116.63      4.21 o 
   1   5   4     2637.71     2471.61     34.08 o 
   2   5   4      840.64      803.13     12.32 o 
   3   5   4     4106.02     4026.01     46.63 o 
   4   5   4     3652.36     3629.54     40.51 o 
   5   5   4      224.56      213.21      3.99 o 
   6   5   4     3863.13     3775.57     42.70 o 
   7   5   4      411.18      410.26      5.72 o 
   8   5   4     1461.77     1480.96     19.92 o 
   9   5   4      973.75      985.07     16.82 o 
  10   5   4       16.14       18.10      2.85 o 
  11   5   4      532.52      549.76     11.33 o 
  12   5   4       15.96       15.56      3.36 o 
 -10   6   4       84.14       90.47      7.73 o 
  -9   6   4      200.64      195.33     16.65 o 
  -8   6   4      818.62      788.66     31.52 o 
  -7   6   4        2.05        2.85      2.38 o 
  -6   6   4      764.74      736.34     20.22 o 
  -5   6   4      472.51      460.36     13.09 o 
  -4   6   4     1245.91     1241.90     33.31 o 
  -3   6   4     1393.16     1310.10     23.96 o 
  -2   6   4      679.88      770.66     10.55 o 
  -1   6   4     4335.45     4297.34     58.13 o 
   0   6   4     1382.14     1415.56     24.72 o 
   1   6   4     1771.67     1773.95     25.14 o 
   2   6   4     2554.91     2569.74     30.25 o 
   3   6   4      325.69      307.28      5.03 o 
   4   6   4      752.85      769.84     12.32 o 
   5   6   4      183.18      179.59      3.99 o 
   6   6   4       95.18       94.47      3.39 o 
   7   6   4        3.01        1.19      1.40 o 
   8   6   4       21.22       16.12      2.23 o 
   9   6   4        6.60        4.16      2.52 o 
  10   6   4       12.64       14.37      2.52 o 
  11   6   4       25.78       20.69      5.35 o 
  12   6   4        0.66        0.34      2.85 o 
  -9   7   4        4.55        6.54      2.97 o 
  -8   7   4       41.80       55.34      4.16 o 
  -7   7   4       10.31       12.74      1.98 o 
  -6   7   4      324.31      295.01     10.71 o 
  -5   7   4      871.98      839.83     21.41 o 
  -4   7   4      171.88      159.43      4.84 o 
  -3   7   4     1406.57     1390.01     26.08 o 
  -2   7   4      471.45      467.46      8.68 o 
  -1   7   4     1539.37     1527.20     23.24 o 
   0   7   4     4119.60     4061.27     55.13 o 
   1   7   4      452.79      440.14      7.70 o 
   2   7   4     2748.77     2726.77     32.17 o 
   3   7   4      159.13      137.15      5.32 o 
   4   7   4     2138.41     2064.43     28.78 o 
   5   7   4     1869.15     1858.79     21.97 o 
   6   7   4      135.54      129.85      3.74 o 
   7   7   4     1354.97     1376.39     17.34 o 
   8   7   4       15.97       17.62      2.85 o 
   9   7   4      452.55      456.79     14.27 o 
  10   7   4      138.72      136.80      8.33 o 
  11   7   4       17.20        9.52      3.57 o 
  -9   8   4       36.78       38.34      3.72 o 
  -8   8   4      139.97      136.25      5.42 o 
  -7   8   4      517.08      526.62     22.60 o 
  -6   8   4       14.65       13.09      3.57 o 
  -5   8   4      808.99      788.68     20.22 o 
  -4   8   4      448.80      447.73      9.99 o 
  -3   8   4      488.03      473.83      8.75 o 
  -2   8   4      549.09      560.13      9.62 o 
  -1   8   4        0.62       -0.89      1.19 o 
   0   8   4      875.65      914.35     12.56 o 
   1   8   4      610.75      633.04     10.85 o 
   2   8   4       46.28       40.02      2.02 o 
   3   8   4       49.04       48.16      2.18 o 
   4   8   4        1.76        3.57      1.56 o 
   5   8   4        0.36       -1.19      2.06 o 
   6   8   4       47.82       45.99      2.63 o 
   7   8   4      187.71      195.63      4.96 o 
   8   8   4      140.50      146.17      6.27 o 
   9   8   4       34.37       40.44      4.76 o 
  10   8   4       35.44       28.55      4.76 o 
  11   8   4        4.75        4.76      3.57 o 
  -8   9   4        0.04        0.59      2.52 o 
  -7   9   4      155.97      154.79      5.42 o 
  -6   9   4      111.56      103.49      7.14 o 
  -5   9   4      113.17      110.63      5.95 o 
  -4   9   4      266.85      285.82      6.63 o 
  -3   9   4      176.08      173.90      5.55 o 
  -2   9   4     1717.22     1692.66     25.08 o 
  -1   9   4      358.72      352.45      6.70 o 
   0   9   4      771.90      777.37     17.34 o 
   1   9   4     1399.03     1388.51     16.05 o 
   2   9   4       36.96       33.28      2.02 o 
   3   9   4     1718.67     1726.69     21.90 o 
   4   9   4      250.17      269.13      6.78 o 
   5   9   4       99.15       98.37      4.40 o 
   6   9   4      246.73      244.72      6.61 o 
   7   9   4      123.00      107.14      3.99 o 
   8   9   4      429.48      448.90     10.49 o 
   9   9   4       27.53       36.88      4.76 o 
  10   9   4       21.96       26.17      4.76 o 
  -7  10   4       44.93       43.51      3.72 o 
  -6  10   4      107.80      110.93     18.44 o 
  -5  10   4       37.63       36.42      3.72 o 
  -4  10   4       29.94       35.98      2.72 o 
  -3  10   4      116.04      121.53      4.90 o 
  -2  10   4       10.33        4.76      1.73 o 
  -1  10   4       50.52       48.59      3.15 o 
   0  10   4       37.66       40.89      2.12 o 
   1  10   4        1.66       -0.97      1.28 o 
   2  10   4       62.72       57.75      2.75 o 
   3  10   4       89.77       92.29      3.44 o 
   4  10   4       11.28       13.85      2.02 o 
   5  10   4        0.55        2.38      2.06 o 
   6  10   4       48.53       42.89      3.43 o 
   7  10   4        0.10       -1.78      1.78 o 
   8  10   4       54.77       57.62      4.57 o 
   9  10   4       34.17       26.17      4.76 o 
  -6  11   4      129.24      140.07      6.82 o 
  -5  11   4      103.60      123.27      5.94 o 
  -4  11   4      150.49      162.88      8.33 o 
  -3  11   4      277.55      315.00      6.59 o 
  -2  11   4       13.49        8.33      2.23 o 
  -1  11   4      535.81      558.34      8.88 o 
   0  11   4       63.19       70.16      3.39 o 
   1  11   4      397.59      388.61      7.22 o 
   2  11   4      353.91      371.46      6.25 o 
   3  11   4        0.29       -1.63      1.67 o 
   4  11   4      380.66      375.57      9.89 o 
   5  11   4       16.71       24.75      3.36 o 
   6  11   4       44.22       32.32      4.16 o 
   7  11   4       37.22       39.79      3.15 o 
   8  11   4        0.81        4.42      2.85 o 
  -4  12   4        5.40        4.42      2.85 o 
  -3  12   4        3.31        8.16      2.97 o 
  -2  12   4       10.72        7.63      2.36 o 
  -1  12   4       61.19       65.12      3.62 o 
   0  12   4       37.99       37.74      2.93 o 
   1  12   4       36.71       37.04      3.04 o 
   2  12   4       22.78       29.16      2.93 o 
   3  12   4       16.39       16.88      2.26 o 
   4  12   4       12.52       11.90      2.49 o 
   5  12   4        2.06        4.16      2.45 o 
   6  12   4        1.27        3.17      2.75 o 
  -2  13   4      135.27      146.85      9.52 o 
  -1  13   4        5.73        8.22      2.23 o 
   0  13   4       46.38       44.71      3.30 o 
   1  13   4       35.00       36.40      3.30 o 
   2  13   4        6.76        8.09      2.45 o 
   3  13   4       78.88       74.69      4.71 o 
   4  13   4        3.74        5.35      2.94 o 
  -2 -10   5       10.77        9.52      3.57 o 
  -1 -10   5       45.04       36.88      4.76 o 
   0 -10   5        8.63        3.57      3.57 o 
   1 -10   5       75.81       92.79      7.14 o 
   2 -10   5       98.50      105.87      8.33 o 
   3 -10   5       26.58       23.79      4.76 o 
   4 -10   5       12.94       10.90      4.76 o 
   5 -10   5        0.34       -2.45      2.45 o 
  -4  -9   5       22.56       35.69      4.76 o 
  -3  -9   5      111.25      103.49      7.14 o 
  -2  -9   5        0.45       -2.38      3.57 o 
  -1  -9   5      305.93      299.77     10.71 o 
   0  -9   5      211.11      183.19      8.33 o 
   1  -9   5       21.86       21.41      4.76 o 
   3  -9   5        3.64       -2.52      2.52 o 
   4  -9   5      267.29      288.78      7.49 o 
   5  -9   5      112.24      106.63      5.89 o 
   6  -9   5       80.66       78.80      5.05 o 
   7  -9   5      310.85      347.29     13.68 o 
  -6  -8   5        2.27        4.76      3.57 o 
  -5  -8   5       70.77       81.05      4.21 o 
  -4  -8   5       54.56       51.44     10.11 o 
  -3  -8   5        5.80        5.95      2.52 o 
  -2  -8   5       31.88       38.19      3.57 o 
  -1  -8   5        8.72        7.41      1.83 o 
   0  -8   5       11.56        9.01      2.85 o 
   1  -8   5       12.29       12.18      2.85 o 
   2  -8   5        5.81        2.16      2.23 o 
   3  -8   5        1.07       -0.43      2.23 o 
   4  -8   5        6.64        7.14      2.52 o 
   5  -8   5       46.61       41.74      3.15 o 
   6  -8   5        0.20       -1.98      2.62 o 
   7  -8   5       27.03       20.39      5.93 o 
   8  -8   5       15.18       18.16      3.36 o 
  -7  -7   5      100.84      104.68      7.14 o 
  -6  -7   5       65.55       57.10      5.95 o 
  -5  -7   5       48.84       48.65      7.14 o 
  -4  -7   5      160.94      153.25      7.73 o 
  -3  -7   5       58.44       72.37      5.35 o 
  -2  -7   5      535.13      530.55     10.09 o 
  -1  -7   5       75.55       63.45      3.74 o 
   0  -7   5     1207.46     1196.71     16.84 o 
   1  -7   5      750.06      694.69     12.62 o 
   2  -7   5       42.50       46.51      4.18 o 
   3  -7   5     1269.81     1269.73     19.23 o 
   4  -7   5      204.54      218.71      6.10 o 
   5  -7   5      662.03      669.41     15.62 o 
   6  -7   5      377.28      411.60     13.39 o 
   7  -7   5       38.02       40.51      3.15 o 
   8  -7   5      282.13      298.35      7.49 o 
   9  -7   5        7.77        7.14      3.36 o 
  -8  -6   5       14.14       17.84      4.76 o 
  -7  -6   5       40.65       34.50      4.76 o 
  -6  -6   5       18.94       20.22      3.57 o 
  -5  -6   5        1.48       -0.59      1.68 o 
  -4  -6   5        8.88       12.25      4.16 o 
  -3  -6   5       55.24       55.85      7.73 o 
  -2  -6   5      439.11      413.97      8.41 o 
  -1  -6   5      184.87      160.48      4.46 o 
   0  -6   5      117.04      113.25      3.75 o 
   1  -6   5      572.12      545.09      8.04 o 
   2  -6   5      356.14      343.37      9.73 o 
   3  -6   5      412.98      382.27      5.50 o 
   4  -6   5      329.95      305.18     14.06 o 
   5  -6   5      186.77      177.37      7.26 o 
   6  -6   5      671.19      713.86     12.71 o 
   7  -6   5       48.63       48.49      3.23 o 
   8  -6   5      399.78      412.19      8.88 o 
   9  -6   5      197.34      221.83     11.90 o 
  10  -6   5      100.43       82.81      5.42 o 
  -8  -5   5      188.02      192.71      9.52 o 
  -7  -5   5        0.26        2.38      3.57 o 
  -6  -5   5      625.01      595.97     16.65 o 
  -5  -5   5      137.27      122.52      7.14 o 
  -4  -5   5      511.37      516.37     16.06 o 
  -3  -5   5     1781.08     1732.74     26.92 o 
  -2  -5   5       12.65        9.08      1.52 o 
  -1  -5   5     3626.10     3511.66     51.31 o 
   0  -5   5      563.89      559.99      8.92 o 
   1  -5   5     1804.68     1773.58     20.45 o 
   2  -5   5     2881.03     2756.53     34.88 o 
   3  -5   5       47.36       48.95      2.12 o 
   4  -5   5     2862.07     2820.59     32.92 o 
   5  -5   5      538.44      568.93      9.89 o 
   6  -5   5      729.01      715.37     14.12 o 
   7  -5   5      626.53      641.91      9.98 o 
   8  -5   5       10.52       10.08      2.18 o 
   9  -5   5       78.03       77.31      3.74 o 
  10  -5   5        5.32       -0.51      3.57 o 
  11  -5   5       34.85       32.82      4.76 o 
  -9  -4   5       10.38       15.46      4.76 o 
  -8  -4   5        6.06        4.76      3.57 o 
  -7  -4   5        0.07       -1.19      2.52 o 
  -6  -4   5       16.54       11.57      4.76 o 
  -5  -4   5        4.36       -0.59      1.78 o 
  -4  -4   5        0.93        0.17      1.13 o 
  -3  -4   5      612.46      625.32     10.31 o 
  -2  -4   5       11.74        9.68      1.53 o 
  -1  -4   5     1155.10     1163.85     12.66 o 
   0  -4   5      424.75      431.82      6.30 o 
   1  -4   5      232.49      232.71      3.58 o 
   2  -4   5     4546.68     4568.65     44.91 o 
   3  -4   5      539.09      576.53      8.17 o 
   4  -4   5     1364.36     1339.74     14.28 o 
   5  -4   5     2008.65     2059.48     21.39 o 
   6  -4   5      346.87      334.30      5.04 o 
   7  -4   5     2091.77     2102.28     29.05 o 
   8  -4   5      139.25      182.77      5.86 o 
   9  -4   5      631.33      651.69     10.45 o 
  10  -4   5      769.70      833.35     21.46 o 
  11  -4   5       85.47       77.82     11.30 o 
  -9  -3   5       41.17       43.10      3.72 o 
  -8  -3   5      353.79      366.10      9.52 o 
  -7  -3   5      554.65      576.59      9.96 o 
  -6  -3   5       18.99       25.35      2.23 o 
  -5  -3   5     2177.02     2204.96     26.04 o 
  -4  -3   5     1543.26     1609.82     19.53 o 
  -3  -3   5      751.67      752.46      9.62 o 
  -2  -3   5     2403.13     2232.15     64.19 o 
  -1  -3   5        8.55       13.91      1.78 o 
   0  -3   5     4231.89     4316.84     47.06 o 
   1  -3   5     1407.16     1520.39     13.44 o 
   2  -3   5     1299.32     1250.68     11.40 o 
   3  -3   5     2289.94     2308.99     20.11 o 
   4  -3   5      142.27      113.32      5.86 o 
   5  -3   5     1740.83     1683.63     17.77 o 
   6  -3   5      807.77      813.34      9.64 o 
   7  -3   5        2.11        1.19      1.43 o 
   8  -3   5       40.73       32.89      2.49 o 
   9  -3   5        0.00       -0.87      2.32 o 
  10  -3   5        5.95        4.36      3.18 o 
  11  -3   5        6.43        3.57      3.36 o 
  12  -3   5        6.49        2.38      4.76 o 
 -10  -2   5        0.62       -2.38      2.52 o 
  -9  -2   5       23.30       21.48      2.75 o 
  -8  -2   5        8.12        5.95      2.06 o 
  -7  -2   5       53.90       44.46      2.75 o 
  -6  -2   5      833.54      811.07     11.23 o 
  -5  -2   5      339.69      346.94      6.03 o 
  -4  -2   5      506.86      513.69      7.38 o 
  -3  -2   5      142.08      135.09      3.61 o 
  -2  -2   5     2443.08     2465.66     27.96 o 
  -1  -2   5     3450.40     3672.83     35.90 o 
   0  -2   5     3854.83     3921.57     47.27 o 
   1  -2   5     3458.01     3424.92     33.63 o 
   2  -2   5     1348.16     1445.16     14.73 o 
   3  -2   5    11877.52    12345.59     93.52 o 
   4  -2   5     1869.97     1916.66     16.89 o 
   5  -2   5     3993.68     3925.80     35.11 o 
   6  -2   5     5040.28     5157.93     49.68 o 
   7  -2   5      249.91      242.06      4.47 o 
   8  -2   5     3895.44     3986.90     45.51 o 
   9  -2   5      152.42      179.91      5.92 o 
  10  -2   5      648.94      673.27     20.82 o 
  11  -2   5      627.86      655.45     19.03 o 
  12  -2   5        7.81        2.38      4.76 o 
 -10  -1   5        0.05       -2.97      2.97 o 
  -9  -1   5      415.81      438.05     11.33 o 
  -8  -1   5      189.45      192.58     14.27 o 
  -7  -1   5      226.61      234.81      7.11 o 
  -6  -1   5     1815.67     1808.87     25.83 o 
  -5  -1   5       49.69       47.11      3.81 o 
  -4  -1   5     4169.31     4173.94     46.49 o 
  -3  -1   5     1044.07     1058.78     13.02 o 
  -2  -1   5      679.79      656.20      8.43 o 
  -1  -1   5     4465.33     4663.87     45.05 o 
   0  -1   5      216.73      236.02      3.93 o 
   1  -1   5     2439.65     2506.53     24.78 o 
   2  -1   5      740.55      775.93      9.25 o 
   3  -1   5      483.33      448.61      5.64 o 
   4  -1   5       97.97       87.54      2.13 o 
   5  -1   5      173.60      186.39      3.07 o 
   6  -1   5        0.90       -0.48      1.38 o 
   7  -1   5        2.84        0.24      1.33 o 
   8  -1   5       33.11       29.44      3.09 o 
   9  -1   5       65.35       60.90      2.81 o 
  10  -1   5        3.17       -2.38      3.57 o 
  11  -1   5      192.77      182.00      9.52 o 
  12  -1   5       15.23       15.46      4.76 o 
  13  -1   5       66.70       55.91      7.14 o 
 -10   0   5        6.09        8.16      2.85 o 
  -9   0   5        5.67        2.38      2.52 o 
  -8   0   5      326.90      313.50      8.41 o 
  -7   0   5       20.80       29.45      2.85 o 
  -6   0   5      943.03      925.55     14.39 o 
  -5   0   5      481.78      488.29      8.45 o 
  -4   0   5      237.67      212.89      4.76 o 
  -3   0   5     3368.07     3315.92     44.14 o 
  -2   0   5       36.07       33.27      2.25 o 
  -1   0   5     5480.55     5620.34     73.61 o 
   0   0   5     1861.25     1955.93     45.77 o 
   1   0   5     6249.35     6447.57     70.58 o 
   2   0   5    13572.78    13411.07    127.96 o 
   3   0   5     1090.62     1085.72     11.43 o 
   4   0   5    13762.13    14158.43    135.72 o 
   5   0   5     7193.92     7677.58     63.33 o 
   6   0   5     2165.69     2040.75     19.18 o 
   7   0   5     4665.04     4686.51     50.97 o 
   8   0   5        2.32        2.51      1.93 o 
   9   0   5     1291.33     1294.71     18.23 o 
  10   0   5      315.89      327.02      7.96 o 
  11   0   5      420.33      412.78     14.27 o 
  12   0   5      199.75      211.74     10.71 o 
  13   0   5        0.84        1.19      4.76 o 
 -10   1   5      181.94      180.24      6.73 o 
  -9   1   5        0.09        0.00      2.52 o 
  -8   1   5      641.25      592.01     13.02 o 
  -7   1   5      100.70       91.01      4.21 o 
  -6   1   5      309.54      281.65      6.10 o 
  -5   1   5      934.75      944.27     14.11 o 
  -4   1   5        0.08        0.95      0.79 o 
  -3   1   5     1023.10     1017.67     21.98 o 
  -2   1   5        7.72        3.57      1.19 o 
  -1   1   5      590.04      597.11      8.88 o 
   0   1   5      363.02      355.09      5.41 o 
   1   1   5      107.92      123.42      4.28 o 
   2   1   5      131.92      159.37      3.62 o 
   3   1   5       17.16       19.61      2.06 o 
   4   1   5      106.90      106.60      3.38 o 
   5   1   5      882.56      882.45      9.89 o 
   6   1   5       60.84       61.90      2.15 o 
   7   1   5     1541.16     1560.44     18.42 o 
   8   1   5      271.18      267.14      5.86 o 
   9   1   5      256.05      251.29      5.86 o 
  10   1   5      395.13      409.45      8.80 o 
  11   1   5       19.59       15.06      2.85 o 
  12   1   5      253.36      254.57     10.71 o 
  13   1   5       13.56        8.33      4.76 o 
 -10   2   5       87.22       76.30      5.05 o 
  -9   2   5      215.30      214.60      7.11 o 
  -8   2   5       60.36       50.54      4.76 o 
  -7   2   5      571.54      578.70     12.17 o 
  -6   2   5      444.33      473.28      8.35 o 
  -5   2   5     2714.99     2643.16     35.66 o 
  -4   2   5     1913.78     1896.40     25.83 o 
  -3   2   5     1238.54     1197.62     38.91 o 
  -2   2   5     7638.02     7900.50    184.38 o 
  -1   2   5      159.95      164.32     10.11 o 
   0   2   5    14561.58    15584.40    350.92 o 
   1   2   5     8967.44     9352.73    151.34 o 
   2   2   5     1909.13     1750.49     23.96 o 
   3   2   5    11663.16    11644.61    150.91 o 
   4   2   5      301.89      311.35      5.40 o 
   5   2   5     8805.95     8770.12     84.25 o 
   6   2   5     2754.55     2849.79     28.59 o 
   7   2   5     1254.82     1245.81     13.59 o 
   8   2   5     2462.46     2513.03     32.45 o 
   9   2   5       14.04       18.52      3.21 o 
  10   2   5      473.49      471.05     10.71 o 
  11   2   5       87.39       93.01      4.57 o 
  12   2   5       44.18       41.63      5.95 o 
  13   2   5       12.05       11.90      4.76 o 
 -10   3   5       27.73       21.24      3.36 o 
  -9   3   5      117.07      104.09      5.05 o 
  -8   3   5       23.91       22.41      2.97 o 
  -7   3   5      190.46      174.99      5.89 o 
  -6   3   5        4.03        6.09      1.52 o 
  -5   3   5      215.54      210.92      6.27 o 
  -4   3   5       32.53       30.11      1.98 o 
  -3   3   5      180.08      190.51      3.32 o 
  -2   3   5      101.71      115.03      8.92 o 
  -1   3   5        1.30       -1.19      1.19 o 
   0   3   5       19.99       27.36      2.38 o 
   1   3   5     1082.22     1083.60     18.80 o 
   2   3   5      232.00      216.06      4.01 o 
   3   3   5     2978.26     2890.90     38.84 o 
   4   3   5      852.40      806.04     10.14 o 
   5   3   5      422.90      403.66      6.29 o 
   6   3   5     1709.22     1632.21     18.83 o 
   7   3   5       13.64       13.69      1.34 o 
   8   3   5     1793.69     1766.72     20.63 o 
   9   3   5      294.13      282.70      6.10 o 
  10   3   5      723.09      726.92     13.46 o 
  11   3   5      481.68      475.25     10.09 o 
  12   3   5        1.28        5.61      2.85 o 
  13   3   5      248.96      261.70     11.90 o 
 -10   4   5       16.75       21.68      3.36 o 
  -9   4   5      301.98      276.31      9.52 o 
  -8   4   5      604.48      605.49     13.02 o 
  -7   4   5      177.38      159.74      5.42 o 
  -6   4   5     1361.39     1358.65     24.98 o 
  -5   4   5      263.15      282.75      7.43 o 
  -4   4   5     2257.14     2106.30     35.30 o 
  -3   4   5     5366.22     5749.92    154.05 o 
  -2   4   5      459.31      462.10      9.10 o 
  -1   4   5     6770.54     6145.85    644.74 o 
   0   4   5      208.69      227.31      5.89 o 
   1   4   5     2249.57     2074.10     35.74 o 
   2   4   5     7050.01     7087.60     94.30 o 
   3   4   5      268.54      248.33      5.95 o 
   4   4   5     4673.46     4608.15     51.00 o 
   5   4   5        2.06        4.52      0.90 o 
   6   4   5      654.03      600.69      8.70 o 
   7   4   5      359.43      340.88      6.82 o 
   8   4   5      366.16      378.33      6.25 o 
   9   4   5      830.83      831.18     12.67 o 
  10   4   5       47.67       41.63      3.36 o 
  11   4   5       50.51       45.23      3.36 o 
  12   4   5        0.99       -2.85      2.85 o 
  13   4   5        0.14       -1.19      4.76 o 
 -10   5   5        0.59       -1.78      2.52 o 
  -9   5   5        7.22        4.76      2.52 o 
  -8   5   5        0.20       -2.52      2.52 o 
  -7   5   5      157.07      155.35      5.05 o 
  -6   5   5       40.15       41.63      3.57 o 
  -5   5   5       18.84       19.83      1.98 o 
  -4   5   5       66.03       63.05      5.95 o 
  -3   5   5     1304.99     1366.12     23.15 o 
  -2   5   5       94.71       96.89      3.43 o 
  -1   5   5      687.28      657.51     10.52 o 
   0   5   5     1289.64     1235.54     22.28 o 
   1   5   5     1030.22     1072.19     19.75 o 
   2   5   5     7174.33     7173.32     95.89 o 
   3   5   5       27.34       26.29      1.73 o 
   4   5   5     2023.46     1895.67     26.51 o 
   5   5   5     1604.93     1513.70     22.15 o 
   6   5   5     1288.70     1309.60     18.20 o 
   7   5   5     2458.72     2497.96     29.41 o 
   8   5   5        2.52        5.09      1.51 o 
   9   5   5      832.71      840.32     14.70 o 
  10   5   5      263.66      272.37      7.11 o 
  11   5   5      175.75      183.19      5.89 o 
  12   5   5      126.73      142.79      5.89 o 
  -9   6   5       44.63       45.70      4.76 o 
  -8   6   5      449.86      428.25     10.71 o 
  -7   6   5      759.36      791.03     15.07 o 
  -6   6   5       11.05        4.76      2.38 o 
  -5   6   5     2125.88     1991.32     47.58 o 
  -4   6   5      254.12      260.31     10.11 o 
  -3   6   5     2258.85     2266.47     61.86 o 
  -2   6   5     3237.97     3348.78     46.23 o 
  -1   6   5       18.51       18.14      1.52 o 
   0   6   5     3045.62     3044.14     52.15 o 
   1   6   5      301.52      302.08      4.65 o 
   2   6   5     1092.35     1094.24     16.45 o 
   3   6   5      503.71      508.99      7.54 o 
   4   6   5       45.83       40.11      2.45 o 
   5   6   5      679.11      687.22     12.82 o 
   6   6   5       28.57       29.15      2.18 o 
   7   6   5      105.91      107.02      3.61 o 
   8   6   5        3.09        2.51      1.89 o 
   9   6   5        6.31        2.38      2.52 o 
  10   6   5       16.61       10.71      3.57 o 
  11   6   5        8.81        2.38      3.57 o 
  12   6   5        8.21        2.38      3.57 o 
  -9   7   5        7.11        5.95      2.52 o 
  -8   7   5        3.97        4.16      2.52 o 
  -7   7   5       40.87       35.69      4.76 o 
  -6   7   5       41.72       44.01      4.76 o 
  -5   7   5      145.53      133.23      5.95 o 
  -4   7   5      217.39      224.83     10.71 o 
  -3   7   5        6.32        0.74      1.58 o 
  -2   7   5     1571.58     1590.03     20.50 o 
  -1   7   5      113.84      109.51      3.85 o 
   0   7   5     1627.56     1628.42     23.55 o 
   1   7   5     1070.42     1020.45     15.49 o 
   2   7   5      149.36      151.01      7.28 o 
   3   7   5     3553.43     3407.53     40.08 o 
   4   7   5      173.39      179.06      4.81 o 
   5   7   5     1940.17     1875.76     26.71 o 
   6   7   5     1348.49     1361.49     16.92 o 
   7   7   5      117.46      105.18      3.61 o 
   8   7   5      821.20      830.18     11.82 o 
   9   7   5      120.60      134.76      5.71 o 
  10   7   5      135.07      124.90      7.14 o 
  11   7   5       89.33      103.49      7.14 o 
  -8   8   5       56.02       61.55      4.21 o 
  -7   8   5      256.94      217.69      9.52 o 
  -6   8   5      534.23      519.84     15.46 o 
  -5   8   5       11.15        5.95      2.38 o 
  -4   8   5      464.19      484.63     12.17 o 
  -3   8   5      261.67      281.36      8.41 o 
  -2   8   5      171.47      152.27      6.54 o 
  -1   8   5      737.11      745.07     13.05 o 
   0   8   5        2.56        3.27      1.52 o 
   1   8   5       27.19       23.26      2.06 o 
   2   8   5       21.91       16.19      1.56 o 
   3   8   5      166.81      176.12      4.43 o 
   4   8   5      103.09      111.10      3.69 o 
   5   8   5       74.61       72.83      3.86 o 
   6   8   5        0.12        2.38      2.80 o 
   7   8   5       93.90       92.26      3.74 o 
   8   8   5       39.16       40.03      2.78 o 
   9   8   5       38.90       37.61      3.72 o 
  10   8   5       52.84       51.15      5.95 o 
  11   8   5       26.34       23.79      4.76 o 
  -8   9   5       46.86       50.22      3.72 o 
  -7   9   5       14.77        9.52      3.57 o 
  -6   9   5      276.46      278.36     10.71 o 
  -5   9   5       12.42       14.80      2.13 o 
  -4   9   5      432.16      436.87      8.37 o 
  -3   9   5      763.35      783.36     17.66 o 
  -2   9   5       14.26       12.69      2.71 o 
  -1   9   5     1415.32     1453.83     19.07 o 
   0   9   5      217.71      223.46      5.07 o 
   1   9   5      781.06      751.92     14.61 o 
   2   9   5      905.59      898.32     12.38 o 
   3   9   5       19.71       17.68      2.06 o 
   4   9   5      748.65      738.03     11.07 o 
   5   9   5      129.10      137.75      5.66 o 
   6   9   5      453.43      433.41      8.88 o 
   7   9   5      197.75      217.18      5.30 o 
   8   9   5       13.95       15.17      2.18 o 
   9   9   5      137.15      146.15      6.27 o 
  10   9   5       57.02       55.91      5.95 o 
  -7  10   5       21.52       19.51      3.72 o 
  -6  10   5       51.04       40.82      3.96 o 
  -5  10   5      238.17      239.92      7.73 o 
  -4  10   5       11.47        7.22      1.98 o 
  -3  10   5       67.63       69.79      4.39 o 
  -2  10   5        8.48        8.58      1.83 o 
  -1  10   5       23.84       22.61      2.02 o 
   0  10   5      257.91      270.39      6.63 o 
   1  10   5       31.07       32.88      1.97 o 
   2  10   5       48.90       46.53      2.63 o 
   3  10   5        0.44        1.19      1.78 o 
   4  10   5      134.72      131.87      4.54 o 
   5  10   5       68.24       70.25      4.22 o 
   6  10   5       10.01        9.91      2.75 o 
   7  10   5       66.53       63.09      3.85 o 
   8  10   5        5.17        6.66      2.45 o 
   9  10   5       62.24       58.49      4.57 o 
  -6  11   5        9.07        7.31      2.85 o 
  -5  11   5      226.35      250.41      7.92 o 
  -4  11   5       83.43       88.49      4.84 o 
  -3  11   5       86.67       94.44     11.90 o 
  -2  11   5      290.10      320.98      8.56 o 
  -1  11   5        0.09       -1.53      1.73 o 
   0  11   5      290.48      304.76      5.85 o 
   1  11   5      141.44      157.91      4.41 o 
   2  11   5      143.48      141.21      5.20 o 
   3  11   5      382.98      406.99      8.46 o 
   4  11   5        8.92        8.54      2.23 o 
   5  11   5      123.19      118.60      5.89 o 
   6  11   5      125.16      127.68      7.14 o 
   7  11   5        3.39       -0.59      2.52 o 
   8  11   5       37.34       41.63      4.21 o 
  -4  12   5       10.17        8.67      2.85 o 
  -3  12   5        4.16        4.97      2.23 o 
  -2  12   5        4.71        1.10      1.83 o 
  -1  12   5        2.36        1.37      1.83 o 
   0  12   5       35.50       40.20      3.04 o 
   1  12   5        5.83        3.35      2.23 o 
   2  12   5       83.13       72.66      4.98 o 
   3  12   5       17.94       16.23      2.18 o 
   4  12   5       15.46       11.40      2.92 o 
   5  12   5      205.88      192.85      8.33 o 
   6  12   5      170.33      183.38     17.25 o 
   7  12   5        6.74       10.11      3.36 o 
  -2  13   5       24.90       23.24      2.57 o 
  -1  13   5       75.67       86.34      5.49 o 
   0  13   5        0.43        0.79      2.06 o 
   1  13   5       67.19       68.28      4.01 o 
   2  13   5       46.88       56.34      4.39 o 
   3  13   5       18.23       13.82      2.57 o 
   4  13   5       14.26       16.46      2.49 o 
   1 -10   6       22.52       21.41      4.76 o 
   2 -10   6       12.78        9.52      4.76 o 
  -3  -9   6       43.44       42.82      4.76 o 
  -2  -9   6       82.92       70.18      5.95 o 
  -1  -9   6        5.31        9.52      3.57 o 
   0  -9   6      111.42      111.82      7.14 o 
   1  -9   6       58.06       45.20      4.76 o 
   2  -9   6      152.61      153.45      8.33 o 
   3  -9   6      209.70      182.00      9.52 o 
   4  -9   6        1.69        1.19      3.57 o 
   5  -9   6      146.00      147.51      9.52 o 
   6  -9   6       81.46       89.22      7.14 o 
  -4  -8   6        6.35       11.73      2.97 o 
  -3  -8   6        0.87        0.59      2.52 o 
  -2  -8   6       44.35       39.40      3.36 o 
  -1  -8   6       38.02       42.88      5.95 o 
   0  -8   6        0.03        3.57      2.52 o 
   1  -8   6        4.66        4.25      2.85 o 
   2  -8   6       59.30       46.39      4.76 o 
   3  -8   6        6.55       -1.19      3.57 o 
   4  -8   6        4.38       -1.19      3.57 o 
   5  -8   6       83.80       73.75      5.95 o 
   6  -8   6       65.22       57.10      4.57 o 
   7  -8   6       13.74       13.75      3.36 o 
   8  -8   6       84.83       67.80      7.14 o 
  -6  -7   6      102.30      101.11      7.14 o 
  -5  -7   6        4.22        0.00      3.57 o 
  -4  -7   6      201.05      205.80      5.89 o 
  -3  -7   6       89.94       78.28      5.35 o 
  -2  -7   6       47.77       53.00      3.36 o 
  -1  -7   6      468.39      477.51     10.11 o 
   0  -7   6        0.29       -0.45      1.52 o 
   1  -7   6      896.76      908.23     17.13 o 
   2  -7   6      282.20      285.55      8.71 o 
   3  -7   6      344.57      336.60     10.71 o 
   4  -7   6     1061.32     1080.91     27.10 o 
   5  -7   6       24.83       23.21      3.36 o 
   6  -7   6      432.54      456.48     32.12 o 
   7  -7   6      116.92      129.68      7.73 o 
   8  -7   6       56.40       45.71      7.73 o 
   9  -7   6      156.29      153.45      9.52 o 
  -7  -6   6       17.19       17.84      4.76 o 
  -6  -6   6       30.53       27.36      4.76 o 
  -5  -6   6       11.31        8.33      3.57 o 
  -4  -6   6        0.41       -0.24      1.98 o 
  -3  -6   6       15.64       12.24      2.52 o 
  -2  -6   6        5.24        5.95      1.68 o 
  -1  -6   6        0.40       -1.37      1.37 o 
   0  -6   6       21.67       21.97      2.23 o 
   1  -6   6        0.74       -1.49      1.52 o 
   2  -6   6        0.56       -1.52      1.52 o 
   3  -6   6      162.52      155.73      4.12 o 
   4  -6   6      399.20      394.73     16.06 o 
   5  -6   6       34.36       39.21      3.94 o 
   6  -6   6      222.95      221.39      7.88 o 
   7  -6   6      434.92      469.01     11.30 o 
   8  -6   6        7.97       12.61      3.36 o 
   9  -6   6      323.48      344.94     29.74 o 
  10  -6   6       79.51       77.32      7.14 o 
  -7  -5   6       52.54       46.39      4.76 o 
  -6  -5   6       98.40      107.06      7.14 o 
  -5  -5   6      258.64      262.89      9.52 o 
  -4  -5   6       45.17       38.07      3.57 o 
  -3  -5   6      887.22      907.98     15.54 o 
  -2  -5   6      914.70      892.25     15.14 o 
  -1  -5   6      559.61      574.70      9.19 o 
   0  -5   6      601.87      621.92     13.41 o 
   1  -5   6      199.59      193.40      4.83 o 
   2  -5   6      905.59      875.93     12.82 o 
   3  -5   6      382.85      386.25      8.31 o 
   4  -5   6      799.30      763.65     10.16 o 
   5  -5   6      597.26      597.94      9.67 o 
   6  -5   6        1.26        2.70      2.23 o 
   7  -5   6      475.31      478.13     10.36 o 
   8  -5   6      124.24      127.71      5.41 o 
   9  -5   6       25.45       19.33      3.36 o 
  10  -5   6       86.16       78.51      7.14 o 
  11  -5   6        0.00       -2.38      4.76 o 
  -8  -4   6       13.91       11.90      3.57 o 
  -7  -4   6       16.84       22.64      2.85 o 
  -6  -4   6       15.48       15.91      2.85 o 
  -5  -4   6       16.68       14.37      2.52 o 
  -4  -4   6       85.56       74.73      5.35 o 
  -3  -4   6      290.33      289.76      5.40 o 
  -2  -4   6       65.93       71.75      2.71 o 
  -1  -4   6        1.38        0.68      1.13 o 
   0  -4   6      394.04      409.06      6.14 o 
   1  -4   6     1221.56     1247.37     14.99 o 
   2  -4   6      946.44      915.72     13.25 o 
   3  -4   6     1849.17     1869.70     22.49 o 
   4  -4   6      247.26      263.74      6.87 o 
   5  -4   6      564.42      558.95      8.41 o 
   6  -4   6      524.23      546.99      9.31 o 
   7  -4   6      578.32      542.96     10.12 o 
   8  -4   6     1480.51     1562.88     35.00 o 
   9  -4   6       20.77       24.63      2.93 o 
  10  -4   6      436.65      411.59     14.27 o 
  11  -4   6      131.60      137.99      9.52 o 
  -9  -3   6      168.87      193.46      7.11 o 
  -8  -3   6       16.55        9.08      2.97 o 
  -7  -3   6      161.71      162.55      5.15 o 
  -6  -3   6      694.84      698.16     12.02 o 
  -5  -3   6        0.38        1.55      1.40 o 
  -4  -3   6      726.18      733.53     11.33 o 
  -3  -3   6       50.38       57.37      2.49 o 
  -2  -3   6     2683.64     2693.67     33.30 o 
  -1  -3   6     2909.44     2968.71     29.66 o 
   0  -3   6      317.33      310.58      4.92 o 
   1  -3   6     2622.04     2586.58     29.03 o 
   2  -3   6       57.84       49.93      2.49 o 
   3  -3   6      989.31      955.92     15.06 o 
   4  -3   6      814.78      771.59     12.24 o 
   5  -3   6      119.33      109.92      4.46 o 
   6  -3   6      106.77       93.63      3.51 o 
   7  -3   6      128.61      110.44      5.21 o 
   8  -3   6      140.46      114.04      5.65 o 
   9  -3   6       14.37        9.50      2.97 o 
  10  -3   6        9.87        6.97      2.85 o 
  11  -3   6       10.70       10.71      4.76 o 
  12  -3   6        0.80       -4.76      4.76 o 
  -9  -2   6       12.08       22.47      7.14 o 
  -8  -2   6        0.03        3.57      2.52 o 
  -7  -2   6        0.10       -1.19      2.06 o 
  -6  -2   6       38.69       43.56      2.49 o 
  -5  -2   6      331.07      325.70      6.03 o 
  -4  -2   6      581.78      584.03      8.43 o 
  -3  -2   6      766.53      807.27     10.63 o 
  -2  -2   6      136.64      142.55      3.39 o 
  -1  -2   6     3298.88     3386.19     38.31 o 
   0  -2   6       58.46       54.01      1.76 o 
   1  -2   6     1826.34     1765.22     20.03 o 
   2  -2   6     2912.75     2910.86     26.19 o 
   3  -2   6       87.01       76.25      3.30 o 
   4  -2   6     5882.58     5883.39     52.46 o 
   5  -2   6      442.48      473.67      7.62 o 
   6  -2   6     2027.12     2038.82     32.23 o 
   7  -2   6     1277.12     1325.22     14.29 o 
   8  -2   6      113.22      108.86      6.01 o 
   9  -2   6     1851.37     1921.90     26.74 o 
  10  -2   6       77.45       80.62      4.84 o 
  11  -2   6      434.87      415.16     14.27 o 
  12  -2   6      155.31      165.35      9.52 o 
  -9  -1   6        0.14        0.59      2.52 o 
  -8  -1   6      287.59      269.44      8.41 o 
  -7  -1   6      125.08      130.08      4.81 o 
  -6  -1   6      413.53      384.72      7.99 o 
  -5  -1   6      387.12      385.72      7.76 o 
  -4  -1   6      152.89      158.92      4.54 o 
  -3  -1   6     1257.90     1232.81     15.07 o 
  -2  -1   6      258.04      252.11      4.46 o 
  -1  -1   6     1349.94     1352.74     14.18 o 
   0  -1   6      442.04      387.17      5.74 o 
   1  -1   6      262.25      282.46      3.93 o 
   2  -1   6     1945.60     1939.88     19.68 o 
   3  -1   6       58.35       57.01      2.12 o 
   4  -1   6       29.67       38.38      2.02 o 
   5  -1   6       15.64        7.14      1.42 o 
   6  -1   6       54.06       56.52      2.30 o 
   7  -1   6       25.18       20.94      2.23 o 
   8  -1   6       57.28       55.11      2.93 o 
   9  -1   6      361.09      353.28      7.08 o 
  10  -1   6      171.12      167.14      4.83 o 
  11  -1   6        8.69        7.14      4.76 o 
  12  -1   6      151.52      152.26      9.52 o 
  -9   0   6       45.92       54.72      4.21 o 
  -8   0   6       60.89       57.10      4.21 o 
  -7   0   6      279.33      278.82      6.61 o 
  -6   0   6       99.51       89.77      3.85 o 
  -5   0   6      856.09      848.52     13.70 o 
  -4   0   6      430.44      435.23      7.99 o 
  -3   0   6     2585.94     2697.92     36.57 o 
  -2   0   6     5280.67     5629.91     74.80 o 
  -1   0   6      509.93      521.31      6.74 o 
   0   0   6     9422.64     9618.39    104.73 o 
   1   0   6     4034.25     4254.84     47.01 o 
   2   0   6     6091.59     6114.87     67.30 o 
   3   0   6     4824.64     4708.04     45.61 o 
   4   0   6      315.60      326.06      5.49 o 
   5   0   6     7373.36     7426.54     71.95 o 
   6   0   6      622.26      633.73      7.90 o 
   7   0   6     3774.21     3822.98     48.33 o 
   8   0   6     1076.30     1093.70     15.75 o 
   9   0   6      194.83      192.78      5.16 o 
  10   0   6     1376.64     1399.99     20.07 o 
  11   0   6       82.48       71.37      5.95 o 
  12   0   6      305.24      304.53     11.90 o 
  13   0   6       57.91       54.72      7.14 o 
 -10   1   6      100.40       92.80      5.89 o 
  -9   1   6      111.30      118.51      5.89 o 
  -8   1   6       10.95        5.35      4.16 o 
  -7   1   6      586.42      560.02     10.26 o 
  -6   1   6      712.55      692.33     12.06 o 
  -5   1   6      633.89      608.06     10.26 o 
  -4   1   6      835.54      829.30     12.51 o 
  -3   1   6      125.61      141.85      3.62 o 
  -2   1   6      182.98      163.01      3.43 o 
  -1   1   6      521.69      557.33      8.18 o 
   0   1   6      239.81      243.55      4.71 o 
   1   1   6       14.25       26.08      3.11 o 
   2   1   6      164.77      170.38      3.32 o 
   3   1   6        4.71        8.33      2.38 o 
   4   1   6        5.44        1.36      1.09 o 
   5   1   6      393.03      393.38      5.72 o 
   6   1   6      123.01      113.25      3.17 o 
   7   1   6      122.50      117.32      3.17 o 
   8   1   6     1255.77     1236.24     17.42 o 
   9   1   6      372.15      369.24      7.39 o 
  10   1   6      307.51      296.69      9.14 o 
  11   1   6      308.69      299.88      9.52 o 
  12   1   6        6.06       -1.19      4.76 o 
  13   1   6      188.85      203.41     10.71 o 
 -10   2   6        7.01       10.71      3.57 o 
  -9   2   6      107.58      110.74      5.05 o 
  -8   2   6       63.27       70.26      4.21 o 
  -7   2   6      260.02      241.92      5.86 o 
  -6   2   6     1338.27     1298.21     20.37 o 
  -5   2   6       44.64       39.51      2.23 o 
  -4   2   6     2251.09     2190.83     29.69 o 
  -3   2   6      646.61      655.43     12.53 o 
  -2   2   6     3639.83     3947.48     64.75 o 
  -1   2   6    11183.50    11651.86    187.93 o 
   0   2   6      550.33      555.11     10.49 o 
   1   2   6    10397.37    10614.32    184.80 o 
   2   2   6     2474.66     2553.66     34.22 o 
   3   2   6     3129.34     3045.61     34.24 o 
   4   2   6     9023.95     8993.63     98.34 o 
   5   2   6      739.96      762.48      8.66 o 
   6   2   6     3845.09     3874.40     42.29 o 
   7   2   6      616.40      602.85      9.30 o 
   8   2   6      867.57      847.33     11.28 o 
   9   2   6     1108.60     1121.54     16.03 o 
  10   2   6      149.96      145.43      5.12 o 
  11   2   6      166.20      165.01      6.54 o 
  12   2   6       17.32       18.25      2.85 o 
  13   2   6       58.25       49.96      5.95 o 
  -9   3   6       53.51       44.75      3.72 o 
  -8   3   6      137.00      131.95      6.54 o 
  -7   3   6       24.47       19.65      2.52 o 
  -6   3   6       53.73       51.93      2.93 o 
  -5   3   6      175.83      174.55      4.32 o 
  -4   3   6        7.08        2.38      1.68 o 
  -3   3   6      160.67      158.21      4.57 o 
  -2   3   6      142.60      144.92      4.16 o 
  -1   3   6      291.87      296.98     10.11 o 
   0   3   6        3.31        7.14      0.84 o 
   1   3   6     2592.57     2799.91     46.63 o 
   2   3   6     1335.84     1311.09     18.21 o 
   3   3   6       70.95       65.86      4.66 o 
   4   3   6     1703.44     1608.84     23.18 o 
   5   3   6      487.71      479.32      7.11 o 
   6   3   6     1414.27     1398.94     17.38 o 
   7   3   6     1427.43     1379.80     15.23 o 
   8   3   6       89.78       82.85      3.32 o 
   9   3   6      819.48      807.76     12.41 o 
  10   3   6       78.69       84.61      5.05 o 
  11   3   6      259.89      265.40      7.57 o 
  12   3   6      368.13      371.06     20.22 o 
  13   3   6        3.68        1.19      4.76 o 
  -9   4   6        0.12       -1.67      2.38 o 
  -8   4   6      472.30      462.63     10.49 o 
  -7   4   6      658.45      652.86     13.02 o 
  -6   4   6      309.15      273.45      7.04 o 
  -5   4   6     2302.38     2258.43     38.67 o 
  -4   4   6       26.02       25.77      2.13 o 
  -3   4   6     4874.50     5081.54    197.47 o 
  -2   4   6      711.16      718.84     11.43 o 
  -1   4   6     2595.91     2672.72     45.00 o 
   0   4   6     3605.88     3563.92     59.70 o 
   1   4   6     1173.31     1341.39     16.15 o 
   2   4   6    27492.05    27557.85    445.69 o 
   3   4   6     1768.21     1804.55     25.06 o 
   4   4   6     1014.81      959.71     14.58 o 
   5   4   6     2924.36     2874.13     32.92 o 
   6   4   6        0.42        0.79      1.56 o 
   7   4   6     2285.12     2318.56     29.19 o 
   8   4   6       70.69       68.09      2.59 o 
   9   4   6       16.51       18.53      2.02 o 
  10   4   6        4.84       -0.59      2.52 o 
  11   4   6       79.00       66.81      4.21 o 
  12   4   6       20.48       21.68      3.36 o 
  13   4   6        0.05       -2.85      2.85 o 
  -9   5   6        0.04       -1.19      2.52 o 
  -8   5   6       22.70       19.70      3.57 o 
  -7   5   6       40.86       39.10      4.16 o 
  -6   5   6      121.55      120.58      4.84 o 
  -5   5   6      116.33      123.41      4.84 o 
  -4   5   6       84.84       92.79      7.14 o 
  -3   5   6       52.48       51.17      2.75 o 
  -2   5   6      136.89      132.67      4.12 o 
  -1   5   6        0.00       -0.59      0.84 o 
   0   5   6     1224.09     1211.05     22.60 o 
   1   5   6      560.55      523.60     11.33 o 
   2   5   6     1030.26      975.21     14.61 o 
   3   5   6      948.55      846.30     12.73 o 
   4   5   6       11.96       15.89      2.06 o 
   5   5   6     2799.46     2624.05     36.35 o 
   6   5   6      729.45      725.55     10.28 o 
   7   5   6      702.53      686.56     10.03 o 
   8   5   6      992.14      986.66     15.20 o 
   9   5   6        3.77        2.81      2.23 o 
  10   5   6      479.04      475.82     14.27 o 
  11   5   6       93.98      111.82      7.14 o 
  12   5   6      124.99      136.80      8.33 o 
  -9   6   6      250.24      259.06     15.46 o 
  -8   6   6        4.16        5.35      5.35 o 
  -7   6   6      334.42      330.28     10.11 o 
  -6   6   6      442.33      450.84     14.27 o 
  -5   6   6      614.70      561.02     12.00 o 
  -4   6   6     1712.80     1690.36     42.82 o 
  -3   6   6       46.42       45.63      2.75 o 
  -2   6   6     2322.70     2391.57     33.88 o 
  -1   6   6     1516.62     1524.17     22.43 o 
   0   6   6      893.55      915.38     17.66 o 
   1   6   6     1128.80     1116.40     21.03 o 
   2   6   6        3.60        5.32      1.53 o 
   3   6   6     2516.08     2532.39     30.12 o 
   4   6   6      493.43      483.66      8.88 o 
   5   6   6      518.02      507.37      9.37 o 
   6   6   6      342.78      367.16      6.40 o 
   7   6   6       52.34       45.37      2.78 o 
   8   6   6       70.12       68.47      3.43 o 
   9   6   6       28.56       25.26      2.93 o 
  10   6   6        0.50       -3.57      3.57 o 
  11   6   6       16.32        7.14      3.57 o 
  12   6   6        0.98        4.76      3.57 o 
  -8   7   6       10.44       10.94      2.52 o 
  -7   7   6        7.65        2.38      3.57 o 
  -6   7   6      283.31      274.79      9.52 o 
  -5   7   6       27.76       27.36      3.57 o 
  -4   7   6      207.92      201.70      7.11 o 
  -3   7   6      136.08      137.99      4.64 o 
  -2   7   6      481.99      495.39      9.37 o 
  -1   7   6     1504.94     1487.20     22.18 o 
   0   7   6        0.40       -1.37      1.37 o 
   1   7   6     2376.89     2307.41     32.44 o 
   2   7   6      834.12      793.69     12.73 o 
   3   7   6      859.58      821.91     11.07 o 
   4   7   6     2334.23     2229.39     31.04 o 
   5   7   6        0.96       11.16      5.15 o 
   6   7   6      850.03      817.92     13.70 o 
   7   7   6      195.74      206.29      7.87 o 
   8   7   6      271.66      258.38      5.57 o 
   9   7   6      425.06      453.64      9.26 o 
  10   7   6       44.80       30.93      4.76 o 
  11   7   6      193.50      202.22      9.52 o 
  -8   8   6      226.74      230.64      7.14 o 
  -7   8   6       10.67       15.46      3.57 o 
  -6   8   6      272.53      262.89      9.52 o 
  -5   8   6      267.87      272.23     22.60 o 
  -4   8   6      145.10      145.13      9.52 o 
  -3   8   6      893.03      941.55     19.35 o 
  -2   8   6        9.43        4.76      2.06 o 
  -1   8   6      727.48      744.18     15.98 o 
   0   8   6      577.48      577.09     20.82 o 
   1   8   6       17.55       15.51      1.73 o 
   2   8   6      194.42      207.32      5.41 o 
   3   8   6        0.29       -0.22      1.28 o 
   4   8   6        1.15        4.76      2.06 o 
   5   8   6       17.27       17.02      3.17 o 
   6   8   6       28.75       29.18      2.75 o 
   7   8   6       14.09        9.64      2.45 o 
   8   8   6       21.16       21.54      2.26 o 
   9   8   6       17.05        8.84      2.85 o 
  10   8   6        1.63        1.19      3.57 o 
  11   8   6        1.25        2.38      3.57 o 
  -7   9   6       51.22       44.01      4.76 o 
  -6   9   6        4.54        2.78      2.13 o 
  -5   9   6      125.21      126.69     10.11 o 
  -4   9   6      110.06      122.52     10.71 o 
  -3   9   6      452.47      475.32     12.62 o 
  -2   9   6      313.80      326.54     10.09 o 
  -1   9   6      190.35      198.83      6.97 o 
   0   9   6      672.03      673.16     14.33 o 
   1   9   6       76.08       64.32      3.15 o 
   2   9   6     1410.21     1380.20     17.71 o 
   3   9   6      736.92      738.89     10.70 o 
   4   9   6      191.66      187.60      4.65 o 
   5   9   6      909.66      907.74     15.08 o 
   6   9   6        4.38        5.55      2.06 o 
   7   9   6      453.59      456.51     12.83 o 
   8   9   6      332.84      361.52      7.01 o 
   9   9   6        3.64        4.08      2.85 o 
  10   9   6      115.90      134.42      8.33 o 
  -6  10   6       12.12       15.64      3.57 o 
  -5  10   6       13.29       12.85      2.85 o 
  -4  10   6       19.91       20.62      3.57 o 
  -3  10   6       23.80       20.73      4.16 o 
  -2  10   6       90.45       96.77      3.70 o 
  -1  10   6       14.82       12.22      1.83 o 
   0  10   6        0.84       -0.40      1.89 o 
   1  10   6        0.82        0.00      1.73 o 
   2  10   6      108.93      109.54      3.69 o 
   3  10   6        7.72        5.82      1.85 o 
   4  10   6        2.57        1.19      1.78 o 
   5  10   6       19.91       15.53      2.75 o 
   6  10   6        5.31        4.00      2.23 o 
   7  10   6        9.41        8.92      3.36 o 
   8  10   6        5.41        4.16      3.36 o 
   9  10   6       28.53       20.06      3.72 o 
  -5  11   6       27.69       26.17      3.06 o 
  -4  11   6      279.12      299.83      8.92 o 
  -3  11   6       81.57       84.21      4.84 o 
  -2  11   6      205.14      223.14      7.03 o 
  -1  11   6      303.97      340.31      8.80 o 
   0  11   6       95.09       88.51     11.30 o 
   1  11   6      556.49      583.29      9.25 o 
   2  11   6       67.23       75.84      4.27 o 
   3  11   6      225.46      221.25      5.98 o 
   4  11   6      159.77      173.65      5.86 o 
   5  11   6      104.64       91.10      5.05 o 
   6  11   6      276.30      268.31      8.41 o 
   7  11   6       30.36       34.02      6.54 o 
   8  11   6       36.96       34.00      4.21 o 
  -4  12   6        3.31        5.27      2.85 o 
  -3  12   6        8.89        1.53      2.85 o 
  -2  12   6       92.82       95.18      9.52 o 
  -1  12   6      106.66      117.06      5.94 o 
   0  12   6       14.72       13.80      2.23 o 
   1  12   6        0.15        1.35      1.89 o 
   2  12   6        0.50        0.97      2.23 o 
   3  12   6       16.65       13.81      2.23 o 
   4  12   6       81.65       80.08      4.32 o 
   5  12   6        0.06        2.38      2.52 o 
   6  12   6       13.95       15.56      3.36 o 
   7  12   6        0.39       -1.02      2.97 o 
  -1  13   6       54.36       51.85      3.30 o 
   0  13   6      199.13      222.96      6.25 o 
   1  13   6        3.84       -1.08      2.23 o 
   2  13   6       95.41       90.79      3.78 o 
   3  13   6       27.09       28.51      2.63 o 
   4  13   6        5.59        1.90      2.45 o 
   0  -9   7        9.69       14.27      4.76 o 
   2  -9   7       14.08        9.52      3.57 o 
   3  -9   7      103.46       96.35      7.14 o 
   4  -9   7      208.55      191.52      9.52 o 
  -3  -8   7      105.88      124.33      5.05 o 
  -2  -8   7       57.56       62.59      3.72 o 
  -1  -8   7        4.21        4.16      2.52 o 
   0  -8   7       72.35       79.70      4.57 o 
   1  -8   7        9.65        4.76      3.57 o 
   2  -8   7       32.20       30.93      4.76 o 
   3  -8   7        8.74        7.14      3.57 o 
   4  -8   7       24.98       21.41      4.76 o 
   5  -8   7        9.76        8.33      3.57 o 
   6  -8   7       14.83        8.33      4.76 o 
   7  -8   7        0.07       -3.57      3.57 o 
  -4  -7   7       21.00       30.93      4.76 o 
  -3  -7   7      269.41      298.04      7.57 o 
  -2  -7   7      209.36      191.15      6.54 o 
  -1  -7   7      150.61      166.55      5.89 o 
   0  -7   7      321.96      310.48      8.69 o 
   1  -7   7        0.08       -1.34      2.56 o 
   2  -7   7      330.97      359.46     13.23 o 
   3  -7   7      194.33      179.62      8.33 o 
   4  -7   7      273.75      277.17     10.71 o 
   5  -7   7      355.03      346.16     11.90 o 
   6  -7   7        3.27        1.19      3.57 o 
   7  -7   7      321.70      316.42     11.90 o 
   8  -7   7      108.63      133.23      8.33 o 
  -6  -6   7        2.01        4.76      3.57 o 
  -5  -6   7       61.71       68.99      5.95 o 
  -4  -6   7       25.07       21.41      3.57 o 
  -3  -6   7        0.60        1.19      2.38 o 
  -2  -6   7       17.46       26.39      2.52 o 
  -1  -6   7       43.46       50.41      4.76 o 
   0  -6   7       18.83       17.93      2.23 o 
   1  -6   7        3.04        2.68      2.45 o 
   2  -6   7       96.22       98.52      3.75 o 
   3  -6   7       71.28       58.50      3.87 o 
   4  -6   7       75.86       78.39      3.39 o 
   5  -6   7      225.78      218.47     16.65 o 
   6  -6   7       74.84       83.27      7.14 o 
   7  -6   7      228.66      217.69      9.52 o 
   8  -6   7      222.67      217.69     10.71 o 
   9  -6   7       29.70       16.65      4.76 o 
  -6  -5   7       26.65       27.36      4.76 o 
  -5  -5   7       99.95      118.96      7.14 o 
  -4  -5   7      462.23      418.72     13.09 o 
  -3  -5   7       15.42       20.22      3.57 o 
  -2  -5   7      800.82      809.36     13.86 o 
  -1  -5   7      493.01      436.41      8.80 o 
   0  -5   7      116.06      123.98      4.01 o 
   1  -5   7     1897.28     1905.73     25.52 o 
   2  -5   7        5.58        2.38      1.52 o 
   3  -5   7      968.76      929.14     15.96 o 
   4  -5   7      542.02      542.63      9.31 o 
   5  -5   7      139.62      133.61      4.12 o 
   6  -5   7      737.82      722.84     12.52 o 
   7  -5   7        2.94        1.36      2.85 o 
   8  -5   7      248.88      241.48     10.71 o 
   9  -5   7      104.22      113.01      8.33 o 
  10  -5   7       11.44       14.27      4.76 o 
  -7  -4   7        4.71        7.14      3.57 o 
  -6  -4   7       16.33       14.16      3.57 o 
  -5  -4   7        1.39        2.38      2.52 o 
  -4  -4   7        7.01        4.16      2.52 o 
  -3  -4   7        2.60        2.62      1.98 o 
  -2  -4   7      160.47      152.61      5.42 o 
  -1  -4   7        2.03        0.79      1.37 o 
   0  -4   7       30.79       34.80      2.02 o 
   1  -4   7      831.91      823.73     10.68 o 
   2  -4   7       20.72       23.07      2.23 o 
   3  -4   7       10.62       11.25      1.59 o 
   4  -4   7      581.53      575.13      9.62 o 
   5  -4   7      117.26      105.37      4.12 o 
   6  -4   7     1952.28     1940.36     26.07 o 
   7  -4   7      282.14      316.71      6.70 o 
   8  -4   7      284.88      282.12     10.11 o 
   9  -4   7      756.12      758.94     20.22 o 
  10  -4   7        0.88       -3.57      3.57 o 
  11  -4   7      404.46      415.16     14.27 o 
  -8  -3   7      153.82      167.81      7.11 o 
  -7  -3   7       23.82       21.81      2.85 o 
  -6  -3   7      216.93      234.38      5.43 o 
  -5  -3   7      213.54      207.18      4.96 o 
  -4  -3   7       86.50       99.25      3.78 o 
  -3  -3   7      791.28      813.65     11.23 o 
  -2  -3   7       12.68        8.45      2.27 o 
  -1  -3   7      645.62      658.06     10.65 o 
   0  -3   7      491.00      447.91      6.50 o 
   1  -3   7      236.28      246.66      4.07 o 
   2  -3   7     2001.77     1981.14     20.62 o 
   3  -3   7       95.01      104.28      3.42 o 
   4  -3   7      414.86      411.66      7.39 o 
   5  -3   7      377.60      371.01      7.88 o 
   6  -3   7        0.64       -0.89      1.52 o 
   7  -3   7      185.78      171.25      4.83 o 
   8  -3   7       14.95       15.14      1.83 o 
   9  -3   7       34.53       31.42      3.96 o 
  10  -3   7        9.42        5.95      3.57 o 
  11  -3   7        2.77       -3.57      3.57 o 
  -8  -2   7       18.22       20.29      3.36 o 
  -7  -2   7       13.34       16.71      2.75 o 
  -6  -2   7        3.47        3.17      2.06 o 
  -5  -2   7      124.06      124.57      3.83 o 
  -4  -2   7       70.32       66.72      2.97 o 
  -3  -2   7      207.32      219.54      4.59 o 
  -2  -2   7      850.66      851.77     12.73 o 
  -1  -2   7       21.48       19.32      1.89 o 
   0  -2   7      811.42      803.31     10.74 o 
   1  -2   7       24.48       23.51      2.58 o 
   2  -2   7     2520.22     2537.03     23.18 o 
   3  -2   7     1165.02     1146.27     24.10 o 
   4  -2   7     2079.99     2089.94     25.92 o 
   5  -2   7     2776.47     2799.60     35.96 o 
   6  -2   7       71.45       67.81      4.48 o 
   7  -2   7     2804.60     2811.73     31.04 o 
   8  -2   7      729.12      770.71     12.25 o 
   9  -2   7      806.86      741.91     11.79 o 
  10  -2   7      748.26      718.40     16.00 o 
  11  -2   7       15.73       15.46      4.76 o 
  12  -2   7      363.55      362.82     13.09 o 
  -8  -1   7        7.59       12.49      3.36 o 
  -7  -1   7      237.74      250.88      7.96 o 
  -6  -1   7        8.87       11.24      2.06 o 
  -5  -1   7      900.59      902.83     14.61 o 
  -4  -1   7     1076.46     1086.54     16.67 o 
  -3  -1   7        0.82        0.00      1.37 o 
  -2  -1   7     1163.96     1207.66     16.87 o 
  -1  -1   7      139.32      135.91      3.39 o 
   0  -1   7      908.69      888.13     11.34 o 
   1  -1   7      614.04      588.20      8.17 o 
   2  -1   7       37.45       27.77      1.48 o 
   3  -1   7      318.27      270.63      4.48 o 
   4  -1   7       56.33       51.97      2.34 o 
   5  -1   7      308.98      274.04      9.23 o 
   6  -1   7       11.41        7.99      1.72 o 
   7  -1   7        0.01       -1.52      1.52 o 
   8  -1   7       20.51       17.41      3.26 o 
   9  -1   7        5.42        0.92      1.83 o 
  10  -1   7       25.88       22.32      2.09 o 
  11  -1   7       24.46       21.41      4.76 o 
  12  -1   7       12.11        7.14      4.76 o 
  -9   0   7       18.70       17.43      3.36 o 
  -8   0   7       13.44       10.48      7.14 o 
  -7   0   7       69.14       72.41      4.24 o 
  -6   0   7       47.72       52.14      2.93 o 
  -5   0   7       55.05       55.53      3.73 o 
  -4   0   7      759.99      787.34     12.32 o 
  -3   0   7       13.68       13.85      1.73 o 
  -2   0   7     1472.65     1495.39     25.19 o 
  -1   0   7     1134.87     1108.35     17.59 o 
   0   0   7      363.50      384.37      5.74 o 
   1   0   7     6047.08     6242.09     68.90 o 
   2   0   7      244.41      263.76      4.70 o 
   3   0   7     2720.34     2677.83     30.72 o 
   4   0   7     4568.43     4697.65     46.15 o 
   5   0   7     1285.73     1250.51     13.77 o 
   6   0   7     3047.38     2991.77     33.69 o 
   7   0   7       97.70      109.05      3.49 o 
   8   0   7     1091.00     1072.45     15.48 o 
   9   0   7      963.17     1011.86     15.34 o 
  10   0   7      534.27      515.98      9.31 o 
  11   0   7      483.16      493.73     20.22 o 
  12   0   7        4.59        4.76      4.76 o 
  -9   1   7       35.34       32.82      4.76 o 
  -8   1   7      289.55      282.14      7.96 o 
  -7   1   7        0.51       -1.52      1.52 o 
  -6   1   7       94.28       96.63      4.01 o 
  -5   1   7       14.63       13.72      1.73 o 
  -4   1   7      121.01      110.77      3.62 o 
  -3   1   7      547.34      555.09      9.04 o 
  -2   1   7      319.91      347.49      7.11 o 
  -1   1   7      762.46      773.09     11.64 o 
   0   1   7       26.21       23.90      2.55 o 
   1   1   7        0.39        0.89      0.97 o 
   2   1   7      116.62      107.51      3.78 o 
   3   1   7      112.66      116.76      2.99 o 
   4   1   7       72.28       71.68      3.87 o 
   5   1   7       16.44       12.55      1.30 o 
   6   1   7      280.48      276.40      4.63 o 
   7   1   7      458.39      452.03      7.38 o 
   8   1   7      118.27      112.13      4.32 o 
   9   1   7      223.66      216.14      9.17 o 
  10   1   7        7.56        5.30      2.23 o 
  11   1   7      276.08      283.13      7.57 o 
  12   1   7       96.77      107.78      8.33 o 
  13   1   7       44.02       46.39      5.95 o 
  -9   2   7       13.61       10.11      2.52 o 
  -8   2   7      141.71      147.59      5.89 o 
  -7   2   7       56.65       65.30      5.58 o 
  -6   2   7      532.10      516.69      9.57 o 
  -5   2   7     1009.07      998.30     15.27 o 
  -4   2   7       24.93       27.77      1.83 o 
  -3   2   7     3276.87     3283.17     43.66 o 
  -2   2   7      476.37      492.48      9.14 o 
  -1   2   7     3311.31     3421.83     45.23 o 
   0   2   7     3264.75     3348.29     44.55 o 
   1   2   7      140.44      152.55      5.11 o 
   2   2   7     7451.52     7362.72     96.46 o 
   3   2   7      307.10      287.78      5.67 o 
   4   2   7     3610.48     3501.28     39.56 o 
   5   2   7     1637.81     1593.30     19.29 o 
   6   2   7      325.65      315.70      4.82 o 
   7   2   7     2637.29     2627.59     26.98 o 
   8   2   7       48.88       49.85      2.44 o 
   9   2   7      462.31      468.84     10.97 o 
  10   2   7       62.31       59.23      3.04 o 
  11   2   7       77.01       60.79      6.54 o 
  12   2   7      201.10      216.10      6.73 o 
  13   2   7        0.01        2.38      4.76 o 
  -9   3   7       37.70       40.22      3.72 o 
  -8   3   7       16.81       15.56      2.52 o 
  -7   3   7      191.96      174.16      5.72 o 
  -6   3   7        3.08        4.16      1.52 o 
  -5   3   7      202.61      192.19      4.71 o 
  -4   3   7        1.32        0.59      1.78 o 
  -3   3   7      166.03      168.14      4.84 o 
  -2   3   7      125.27      136.21      4.21 o 
  -1   3   7       17.20       20.58      3.57 o 
   0   3   7       12.25       14.37      1.68 o 
   1   3   7       95.69      100.86      3.72 o 
   2   3   7        5.00        2.72      1.76 o 
   3   3   7      542.79      482.29      8.18 o 
   4   3   7      243.10      239.71      4.45 o 
   5   3   7     1286.64     1230.83     15.45 o 
   6   3   7      311.54      298.40      5.57 o 
   7   3   7      478.58      447.08     15.68 o 
   8   3   7      571.49      583.13      7.87 o 
   9   3   7      236.34      250.48      5.54 o 
  10   3   7      938.60      956.79     14.35 o 
  11   3   7      124.60      127.33      5.05 o 
  12   3   7      227.18      231.41      6.73 o 
  13   3   7       80.28       70.26      4.21 o 
  -9   4   7      132.67      141.65      5.89 o 
  -8   4   7        0.70        0.00      2.52 o 
  -7   4   7      334.04      321.38      9.49 o 
  -6   4   7        1.35        2.38      1.52 o 
  -5   4   7     1296.51     1230.11     22.66 o 
  -4   4   7     2038.47     2024.54     34.84 o 
  -3   4   7        5.78        6.80      1.19 o 
  -2   4   7     2571.04     2584.06     63.05 o 
  -1   4   7     1009.81      994.47     26.17 o 
   0   4   7     2959.56     2956.27     58.14 o 
   1   4   7     4323.06     4370.23     58.78 o 
   2   4   7       99.70      109.06      4.57 o 
   3   4   7      538.99      508.92      8.57 o 
   4   4   7      569.07      521.74      8.88 o 
   5   4   7     1103.63     1065.42     13.91 o 
   6   4   7      434.51      443.04      8.22 o 
   7   4   7      102.62       98.81      4.44 o 
   8   4   7      396.31      389.61      7.87 o 
   9   4   7       67.19       64.48      3.85 o 
  10   4   7       50.28       42.96      6.54 o 
  11   4   7       26.86       31.11      3.36 o 
  12   4   7        0.02       -3.57      3.57 o 
  -8   5   7        4.50        2.97      2.52 o 
  -7   5   7       13.19       10.71      2.52 o 
  -6   5   7       75.81       64.24      3.96 o 
  -5   5   7        5.29        3.81      1.98 o 
  -4   5   7       18.63       18.68      1.98 o 
  -3   5   7        0.92       -1.19      2.38 o 
  -2   5   7      129.94      128.52      5.05 o 
  -1   5   7      591.04      586.49     12.17 o 
   0   5   7      115.75      116.90      7.14 o 
   1   5   7     1210.24     1187.84     22.28 o 
   2   5   7       43.95       35.68      2.23 o 
   3   5   7      730.60      704.81     10.82 o 
   4   5   7     2260.71     2183.51     30.58 o 
   5   5   7      464.89      433.58      8.45 o 
   6   5   7     2403.52     2369.22     34.00 o 
   7   5   7      195.32      183.00      4.96 o 
   8   5   7      647.05      614.19      9.54 o 
   9   5   7      897.76      899.09     14.67 o 
  10   5   7       21.88       19.65      3.36 o 
  11   5   7      401.09      390.18     13.09 o 
  12   5   7       16.73       16.65      4.76 o 
  -8   6   7      203.18      186.80      6.27 o 
  -7   6   7        1.34        2.38      2.97 o 
  -6   6   7      555.93      528.33     13.68 o 
  -5   6   7      112.04      111.52      4.84 o 
  -4   6   7      807.35      783.92     23.79 o 
  -3   6   7     1374.02     1392.97     36.88 o 
  -2   6   7       48.83       53.49      2.93 o 
  -1   6   7     1897.66     1949.57     28.14 o 
   0   6   7      977.57      986.58     18.91 o 
   1   6   7      897.01      884.59     17.23 o 
   2   6   7      769.10      725.32     11.85 o 
   3   6   7       64.96       66.79      3.69 o 
   4   6   7      560.08      559.90      9.57 o 
   5   6   7      380.12      361.97      7.76 o 
   6   6   7       47.93       36.51      2.75 o 
   7   6   7       35.65       40.07      3.78 o 
   8   6   7        5.97        5.01      2.58 o 
   9   6   7        4.50        4.25      2.02 o 
  10   6   7       10.49        5.95      3.57 o 
  11   6   7       54.27       41.63      4.76 o 
  12   6   7        4.43        1.19      3.57 o 
  -8   7   7        2.67       -0.59      2.52 o 
  -7   7   7        1.27        1.19      2.38 o 
  -6   7   7        3.50       -2.38      2.38 o 
  -5   7   7        1.99        2.38      3.57 o 
  -4   7   7       15.85        9.52      3.57 o 
  -3   7   7      368.07      364.21      9.65 o 
  -2   7   7      137.62      138.76     13.68 o 
  -1   7   7      536.44      556.50     10.06 o 
   0   7   7      888.67      881.36     18.07 o 
   1   7   7        0.12        0.95      1.98 o 
   2   7   7     1347.69     1287.87     19.81 o 
   3   7   7      477.37      439.18      7.01 o 
   4   7   7      946.45      915.69     14.58 o 
   5   7   7     1179.57     1096.21     17.34 o 
   6   7   7        5.36        7.53      2.06 o 
   7   7   7     1215.96     1151.67     18.52 o 
   8   7   7      160.58      164.63      4.83 o 
   9   7   7      308.92      318.29      6.77 o 
  10   7   7      328.68      336.38      9.14 o 
  11   7   7        0.37        0.00      3.57 o 
  -7   8   7      264.13      234.34      9.52 o 
  -6   8   7       11.40        9.52      3.57 o 
  -4   8   7      133.65      149.49     13.09 o 
  -3   8   7       57.74       55.65      7.14 o 
  -2   8   7      295.45      315.29      7.30 o 
  -1   8   7       55.76       57.63      8.33 o 
   0   8   7      399.37      433.60     10.93 o 
   1   8   7      250.71      251.20      5.60 o 
   2   8   7       78.07       79.58      5.08 o 
   3   8   7      407.64      413.50      9.27 o 
   4   8   7       89.15       82.17      3.85 o 
   5   8   7       12.61       16.41      2.45 o 
   6   8   7       52.13       48.65      3.43 o 
   7   8   7      123.21      113.85      4.81 o 
   8   8   7        5.49        1.37      2.18 o 
   9   8   7       14.49        9.06      2.18 o 
  10   8   7        8.14        3.57      2.85 o 
  11   8   7        3.33        1.19      3.57 o 
  -7   9   7       33.44       30.93      4.76 o 
  -6   9   7       18.83       15.46      3.57 o 
  -5   9   7      156.64      185.57     11.90 o 
  -4   9   7      368.87      396.12     16.65 o 
  -3   9   7       33.99       28.55      4.76 o 
  -2   9   7      417.60      438.61      9.62 o 
  -1   9   7      293.66      308.72     10.71 o 
   0   9   7      446.96      444.88     16.06 o 
   1   9   7     1102.67     1125.10     29.11 o 
   2   9   7       17.64       15.17      2.45 o 
   3   9   7      545.93      553.18      9.10 o 
   4   9   7      119.32      125.72      4.71 o 
   5   9   7      416.66      395.23      8.45 o 
   6   9   7      420.58      419.96      8.88 o 
   7   9   7        0.40        3.57      2.75 o 
   8   9   7      215.08      217.18      6.80 o 
   9   9   7        3.72        4.40      2.45 o 
  10   9   7       63.63       58.78      4.57 o 
  -6  10   7      105.66      102.06      8.33 o 
  -5  10   7       18.02       16.65      5.95 o 
  -4  10   7      129.94      135.61     10.71 o 
  -3  10   7       86.90       79.70      7.14 o 
  -2  10   7       18.57       11.90      3.36 o 
  -1  10   7       41.86       40.54      3.43 o 
   0  10   7       11.16       12.90      1.83 o 
   1  10   7       54.77       53.18      3.15 o 
   2  10   7       60.01       56.87      4.26 o 
   3  10   7        8.33        4.76      1.78 o 
   4  10   7        3.01        2.30      1.89 o 
   5  10   7        2.03        2.60      2.23 o 
   6  10   7       14.60        9.52      3.36 o 
   7  10   7        5.33        8.33      3.36 o 
   8  10   7      104.77       95.85      5.89 o 
   9  10   7       83.45       88.75      5.22 o 
  -5  11   7       58.53       49.53      4.13 o 
  -4  11   7        9.16        5.95      4.76 o 
  -3  11   7       98.89      130.85     10.71 o 
  -2  11   7       38.29       34.50      5.95 o 
  -1  11   7      305.12      333.05      8.80 o 
   0  11   7      151.22      162.46      6.54 o 
   1  11   7       95.38       98.81      7.73 o 
   2  11   7      305.04      333.44      7.08 o 
   3  11   7        1.39        1.98      2.06 o 
   4  11   7      242.53      248.38      9.31 o 
   5  11   7      108.28      119.25      5.95 o 
   6  11   7        1.25        1.78      2.52 o 
   7  11   7       22.40       24.70      3.72 o 
   8  11   7       11.13        7.14      3.36 o 
  -3  12   7        0.22        2.78      2.13 o 
  -2  12   7        9.21       14.07      3.06 o 
  -1  12   7        0.06       -2.97      2.97 o 
   0  12   7        1.39        1.02      2.85 o 
   1  12   7       28.79       27.35      3.09 o 
   2  12   7       17.58       18.84      2.23 o 
   3  12   7        2.54       -0.97      2.23 o 
   4  12   7       39.85       38.69      2.93 o 
   5  12   7       20.19       17.92      3.36 o 
   6  12   7        0.71        0.85      2.85 o 
   7  12   7       21.39       20.29      4.21 o 
  -1  13   7        0.16        0.51      4.76 o 
   0  13   7       62.42       74.35      7.15 o 
   1  13   7        5.46        6.11      1.89 o 
   2  13   7       39.89       31.10      2.93 o 
   3  13   7       50.38       48.80      3.62 o 
   4  13   7        0.06       -2.23      2.23 o 
  -1  -8   8        3.54        2.97      2.52 o 
   0  -8   8        6.17        9.08      2.97 o 
   1  -8   8       10.65        8.33      3.57 o 
   2  -8   8       21.33       21.41      4.76 o 
   3  -8   8       36.81       33.31      4.76 o 
   4  -8   8       35.99       33.31      4.76 o 
   5  -8   8        0.01       -3.57      3.57 o 
  -3  -7   8       12.97       17.84      4.76 o 
  -2  -7   8      101.28       96.35      7.14 o 
  -1  -7   8        4.59        0.24      1.98 o 
   0  -7   8      251.32      257.54      6.73 o 
   1  -7   8      250.56      234.56      7.14 o 
   2  -7   8       12.82       12.52      2.52 o 
   3  -7   8      407.04      437.76     13.09 o 
   4  -7   8       40.92       23.79      4.76 o 
   5  -7   8      176.60      167.73      8.33 o 
   6  -7   8       97.79      111.82      8.33 o 
   7  -7   8       25.27       20.22      4.76 o 
  -4  -6   8       25.68       27.36      4.76 o 
  -3  -6   8       28.76       38.07      4.76 o 
  -2  -6   8        1.44        2.38      3.57 o 
  -1  -6   8        3.33        2.85      1.98 o 
   0  -6   8       17.97       19.11      2.52 o 
   1  -6   8       11.69        6.38      2.23 o 
   2  -6   8        0.13       -0.30      1.75 o 
   3  -6   8       54.58       44.47      3.04 o 
   4  -6   8       60.44       54.75      3.36 o 
   5  -6   8        8.68        5.95      3.57 o 
   6  -6   8      146.44      149.88      8.33 o 
   7  -6   8       10.29        8.33      3.57 o 
   8  -6   8       46.72       47.58      5.95 o 
   9  -6   8       59.87       54.72      5.95 o 
  -5  -5   8       79.51       80.89      7.14 o 
  -4  -5   8       18.65       28.55      4.76 o 
  -3  -5   8      220.29      214.12      9.52 o 
  -2  -5   8        8.25        9.52      3.57 o 
  -1  -5   8      358.62      375.90     11.90 o 
   0  -5   8       76.17       60.08      3.36 o 
   1  -5   8      509.32      518.39      8.92 o 
   2  -5   8      678.10      654.46     10.84 o 
   3  -5   8       10.83       10.86      2.23 o 
   4  -5   8      677.02      686.43     16.56 o 
   5  -5   8      198.37      194.20      5.28 o 
   6  -5   8      197.57      180.08      8.33 o 
   7  -5   8      241.50      251.00     10.71 o 
   8  -5   8        8.57        7.14      3.57 o 
   9  -5   8       75.81       63.05      5.95 o 
  10  -5   8        8.32        5.95      4.76 o 
  -6  -4   8        6.26        4.76      3.57 o 
  -5  -4   8        3.34        2.97      2.52 o 
  -4  -4   8        2.66        1.78      2.52 o 
  -3  -4   8        4.04        2.62      1.98 o 
  -2  -4   8       17.33       20.42      4.16 o 
  -1  -4   8      524.81      509.72     14.27 o 
   0  -4   8      351.81      332.81      7.11 o 
   1  -4   8       99.39      102.84      3.75 o 
   2  -4   8      792.53      774.06     12.12 o 
   3  -4   8      359.06      351.93      6.80 o 
   4  -4   8      559.98      557.21      9.62 o 
   5  -4   8      534.80      539.50      9.31 o 
   6  -4   8       47.91       39.51      2.65 o 
   7  -4   8      723.29      746.47     12.25 o 
   8  -4   8       91.32      103.49      7.14 o 
   9  -4   8      238.47      209.36      9.52 o 
  10  -4   8      181.08      202.22      9.52 o 
  -7  -3   8      137.74      142.02      6.57 o 
  -6  -3   8        5.74        8.11      2.23 o 
  -5  -3   8      424.68      421.44      7.62 o 
  -4  -3   8      114.79      107.88      3.99 o 
  -3  -3   8      275.20      299.72      5.90 o 
  -2  -3   8     1073.63     1077.46     20.53 o 
  -1  -3   8       98.81       87.52      4.57 o 
   0  -3   8     2048.30     2008.67     41.18 o 
   1  -3   8      309.60      285.88      4.69 o 
   2  -3   8      518.07      506.30      8.49 o 
   3  -3   8     1094.49     1045.79     13.31 o 
   4  -3   8        0.46       -1.52      1.52 o 
   5  -3   8     1172.11     1140.31     16.31 o 
   6  -3   8      167.01      161.98      4.83 o 
   7  -3   8      145.61      128.27      4.57 o 
   8  -3   8      207.63      197.79      5.65 o 
   9  -3   8        0.00        2.38      2.97 o 
  10  -3   8        0.27       -2.38      3.57 o 
  11  -3   8        0.30        0.00      3.57 o 
  -7  -2   8       40.62       40.61      3.43 o 
  -6  -2   8        0.78        1.59      2.06 o 
  -5  -2   8       36.08       38.33      3.15 o 
  -4  -2   8       50.12       51.52      2.63 o 
  -3  -2   8        0.03        0.83      1.40 o 
  -2  -2   8      661.96      684.59     10.95 o 
  -1  -2   8       92.55       90.21      3.85 o 
   0  -2   8      879.16      916.29     12.18 o 
   1  -2   8      732.92      761.04     10.74 o 
   2  -2   8       70.97       70.02      4.93 o 
   3  -2   8     2869.00     2934.66     41.28 o 
   4  -2   8      901.55      865.63     28.18 o 
   5  -2   8      912.01      899.49     11.51 o 
   6  -2   8     1281.07     1283.33     15.57 o 
   7  -2   8       68.68       58.40      2.56 o 
   8  -2   8     1152.84     1163.55     17.01 o 
   9  -2   8      238.79      263.01      6.37 o 
  10  -2   8      308.24      309.04     16.65 o 
  11  -2   8      357.90      371.14     13.09 o 
  -8  -1   8       34.69       36.53      4.21 o 
  -7  -1   8      168.76      163.05      6.73 o 
  -6  -1   8      258.18      262.75      6.80 o 
  -5  -1   8        0.19       -0.85      1.73 o 
  -4  -1   8      797.97      803.70     13.23 o 
  -3  -1   8      804.20      800.02     13.01 o 
  -2  -1   8      276.05      289.83      7.96 o 
  -1  -1   8      824.84      817.63     12.32 o 
   0  -1   8       38.14       33.88      2.19 o 
   1  -1   8     1172.45     1165.06     14.58 o 
   2  -1   8      593.23      599.77      8.55 o 
   3  -1   8      183.12      168.86      4.22 o 
   4  -1   8      347.10      317.49      4.96 o 
   5  -1   8        8.56        5.07      1.34 o 
   6  -1   8      276.96      270.39      6.18 o 
   7  -1   8      170.32      162.96      4.76 o 
   8  -1   8       36.62       33.14      2.57 o 
   9  -1   8        4.25       -1.83      1.83 o 
  10  -1   8        0.56       -2.23      2.23 o 
  11  -1   8       51.16       46.39      5.95 o 
  12  -1   8       15.99       10.71      4.76 o 
  -8   0   8       37.04       40.29      4.21 o 
  -7   0   8        0.19       -1.98      2.06 o 
  -6   0   8      153.97      150.76      5.01 o 
  -5   0   8      509.97      515.02      9.57 o 
  -4   0   8      265.76      267.73      6.19 o 
  -3   0   8      738.70      746.82     12.32 o 
  -2   0   8       11.79        7.38      1.98 o 
  -1   0   8     1972.01     2044.25     34.46 o 
   0   0   8     2119.65     2187.29     30.58 o 
   1   0   8     1075.68     1095.42     13.85 o 
   2   0   8     2678.30     2641.44     30.59 o 
   3   0   8      411.28      433.33      6.74 o 
   4   0   8     4348.82     4392.38     49.66 o 
   5   0   8     1172.34     1164.56     14.31 o 
   6   0   8     1167.80     1162.32     14.88 o 
   7   0   8     2485.32     2611.52     29.71 o 
   8   0   8      105.86      101.21      4.23 o 
   9   0   8     1202.54     1237.43     17.71 o 
  10   0   8      169.07      195.14      6.18 o 
  11   0   8      168.60      169.61      5.89 o 
  12   0   8      244.17      271.22     10.71 o 
  -8   1   8      117.29      114.61      5.42 o 
  -7   1   8      101.29       97.18      4.32 o 
  -6   1   8       73.84       78.80      3.62 o 
  -5   1   8      644.34      636.47     10.95 o 
  -4   1   8       30.05       29.87      2.23 o 
  -3   1   8     1010.56     1022.44     15.49 o 
  -2   1   8      404.60      388.99      8.80 o 
  -1   1   8       85.84       82.76      3.15 o 
   0   1   8      708.38      715.24     11.12 o 
   1   1   8       95.96       96.56      3.62 o 
   2   1   8      170.81      182.30      4.71 o 
   3   1   8       92.90       89.99      3.23 o 
   4   1   8        0.09       -0.71      1.40 o 
   5   1   8      157.82      159.96      4.35 o 
   6   1   8       49.08       40.08      1.79 o 
   7   1   8      139.19      136.99      3.51 o 
   8   1   8       59.26       51.73      4.06 o 
   9   1   8        4.11        2.29      2.26 o 
  10   1   8      149.84      156.08      5.16 o 
  11   1   8        0.10       -2.23      2.23 o 
  12   1   8      130.09      130.95      5.89 o 
  -8   2   8       12.53       12.52      2.52 o 
  -7   2   8      205.05      202.47      5.70 o 
  -6   2   8       49.11       46.09      3.01 o 
  -5   2   8      550.92      535.05      9.57 o 
  -4   2   8      435.25      443.32      8.18 o 
  -3   2   8      133.48      138.49      4.01 o 
  -2   2   8     1600.72     1623.12     26.88 o 
  -1   2   8      124.11      124.79      6.76 o 
   0   2   8     2816.07     2899.91     39.04 o 
   1   2   8     1002.29      974.54     14.29 o 
   2   2   8      975.95     1012.92     17.25 o 
   3   2   8     4809.59     4749.79     63.49 o 
   4   2   8       45.69       51.12      3.09 o 
   5   2   8     4338.03     4286.73     48.46 o 
   6   2   8     2030.20     2124.83     25.69 o 
   7   2   8      212.63      188.37      5.60 o 
   8   2   8     1666.33     1701.38     20.15 o 
   9   2   8        1.41        2.38      1.83 o 
  10   2   8      301.74      312.49      7.48 o 
  11   2   8      105.64      113.28      4.57 o 
  12   2   8       48.14       42.44      3.36 o 
  -8   3   8        1.31       -0.59      2.52 o 
  -7   3   8      143.00      135.51      4.46 o 
  -6   3   8       12.08        9.81      1.73 o 
  -5   3   8       12.98       10.46      1.73 o 
  -4   3   8      140.29      141.12      4.01 o 
  -3   3   8        3.76        1.67      3.57 o 
  -2   3   8       10.86        9.52      2.38 o 
  -1   3   8       64.13       65.10      4.16 o 
   0   3   8        3.46        2.38      1.68 o 
   1   3   8       38.21       38.05      2.23 o 
   2   3   8        5.55        5.15      1.37 o 
   3   3   8      437.52      451.98      8.18 o 
   4   3   8      117.07       98.58      4.12 o 
   5   3   8      150.79      149.32      4.98 o 
   6   3   8      904.71      888.54     12.18 o 
   7   3   8       25.40       22.99      2.18 o 
   8   3   8      852.51      823.30     16.14 o 
   9   3   8      291.58      308.77      8.56 o 
  10   3   8       67.78       63.11      4.84 o 
  11   3   8      232.69      246.93      6.37 o 
  12   3   8        2.69       -1.19      2.52 o 
  -8   4   8      142.72      147.71     14.27 o 
  -7   4   8       23.56       19.13      2.32 o 
  -6   4   8      339.58      348.21     10.58 o 
  -5   4   8      290.72      292.11      9.38 o 
  -4   4   8      739.08      701.89     14.23 o 
  -3   4   8      954.54      932.56     17.60 o 
  -2   4   8      400.19      400.19      9.52 o 
  -1   4   8     2102.11     2193.57     37.37 o 
   0   4   8      337.63      318.80      9.52 o 
   1   4   8     3736.58     3911.16     64.70 o 
   2   4   8     2398.94     2415.91     32.84 o 
   3   4   8      328.19      317.23     10.28 o 
   4   4   8     2230.63     2237.04     31.27 o 
   5   4   8       23.16       23.83      2.81 o 
   6   4   8     1975.57     1956.55     23.56 o 
   7   4   8      653.84      685.65     10.14 o 
   8   4   8      104.45      105.90      5.16 o 
   9   4   8      416.19      443.32      9.26 o 
  10   4   8       29.01       31.23      3.72 o 
  11   4   8       69.46       70.18      5.95 o 
  12   4   8       10.40        5.95      3.57 o 
  -8   5   8       12.86        9.64      2.52 o 
  -7   5   8       11.82        9.19      2.23 o 
  -6   5   8        4.49        2.78      2.38 o 
  -5   5   8       52.19       50.19      3.72 o 
  -4   5   8       14.87       12.13      1.98 o 
  -3   5   8       76.22       69.84      3.57 o 
  -2   5   8       88.36       99.92      7.14 o 
  -1   5   8       63.16       66.62      5.95 o 
   0   5   8      149.62      139.18      7.14 o 
   1   5   8        7.06        7.02      1.43 o 
   2   5   8     1120.72     1083.49     20.13 o 
   3   5   8      135.82      119.71      3.85 o 
   4   5   8     1292.67     1233.20     18.44 o 
   5   5   8      536.61      495.93      9.57 o 
   6   5   8       79.80       69.78      3.85 o 
   7   5   8      901.33      904.59     19.06 o 
   8   5   8       11.07       10.16      2.18 o 
   9   5   8      562.21      565.79     10.65 o 
  10   5   8      131.47      147.19      6.57 o 
  11   5   8      164.35      148.69      8.33 o 
  12   5   8      181.73      199.85      9.52 o 
  -8   6   8       91.65       92.15      7.14 o 
  -7   6   8      235.43      249.25      6.73 o 
  -6   6   8       25.13       21.39      4.76 o 
  -5   6   8      436.23      421.95      9.68 o 
  -4   6   8      155.21      151.07      9.52 o 
  -3   6   8      355.35      362.82     14.27 o 
  -2   6   8     1747.41     1797.42     45.20 o 
  -1   6   8       32.69       15.46      2.38 o 
   0   6   8     1218.93     1273.73     26.77 o 
   1   6   8      162.27      157.03      5.89 o 
   2   6   8      308.44      302.08      6.30 o 
   3   6   8     2045.00     1986.98     27.54 o 
   4   6   8        4.65        4.36      2.99 o 
   5   6   8      470.39      483.46      9.57 o 
   6   6   8       50.27       48.87      3.43 o 
   7   6   8       23.31       27.46      4.79 o 
   8   6   8       52.70       44.74      2.88 o 
   9   6   8       32.27       30.39      2.78 o 
  10   6   8       84.58       82.35      5.26 o 
  11   6   8       14.84        9.52      4.76 o 
  12   6   8        4.92        9.52      4.76 o 
  -7   7   8       15.65       13.09      3.57 o 
  -6   7   8       82.65       80.89      5.95 o 
  -5   7   8        3.33        0.95      1.98 o 
  -4   7   8       71.37       66.62      7.14 o 
  -3   7   8       56.25       49.96      5.95 o 
  -2   7   8      597.77      601.92     19.03 o 
  -1   7   8      134.88      140.25      4.81 o 
   0   7   8      451.94      452.65     16.65 o 
   1   7   8      505.16      505.73     19.63 o 
   2   7   8      253.53      266.88      6.30 o 
   3   7   8     2088.04     2001.90     31.65 o 
   4   7   8      103.12       96.32      4.12 o 
   5   7   8      658.50      629.85     11.35 o 
   6   7   8      418.88      396.38      8.68 o 
   7   7   8      172.77      159.18      5.49 o 
   8   7   8      653.36      628.93     12.32 o 
   9   7   8       10.65       14.68      2.26 o 
  10   7   8      183.14      200.25      7.43 o 
  11   7   8       62.91       68.99      5.95 o 
  -7   8   8       91.70       88.03      5.95 o 
  -6   8   8      187.77      186.76      7.14 o 
  -5   8   8        2.98       -3.57      4.76 o 
  -4   8   8      473.30      479.39     17.84 o 
  -3   8   8       52.10       44.01      5.95 o 
  -2   8   8      281.14      303.36      9.25 o 
  -1   8   8      780.44      805.50     13.95 o 
   0   8   8       72.11       66.69      7.73 o 
   1   8   8      387.08      422.51     10.93 o 
   2   8   8       53.08       48.60      3.15 o 
   3   8   8        9.13       11.53      2.06 o 
   4   8   8       91.11       90.61      6.22 o 
   5   8   8        0.40        0.79      2.06 o 
   6   8   8       15.73       12.76      2.75 o 
   7   8   8        6.93        0.40      2.75 o 
   8   8   8        0.62       -2.23      2.23 o 
   9   8   8        9.10        6.18      2.57 o 
  10   8   8        0.28        1.19      2.85 o 
  11   8   8        0.72       -3.57      3.57 o 
  -3   9   8      158.36      185.57     10.71 o 
  -2   9   8        4.03       -0.59      2.52 o 
  -1   9   8      442.22      497.42     19.63 o 
   0   9   8       94.74       98.47      6.27 o 
   1   9   8      301.13      290.21      6.63 o 
   2   9   8      422.67      421.13     15.71 o 
   3   9   8       36.45       35.12      2.26 o 
   4   9   8      756.53      734.61     12.51 o 
   5   9   8      131.16      135.08      5.01 o 
   6   9   8      338.93      318.34      7.76 o 
   7   9   8      331.51      342.60      8.45 o 
   8   9   8        7.56        5.35      3.36 o 
   9   9   8      146.40      150.59      7.57 o 
  10   9   8       55.08       50.83      4.57 o 
  -3  10   8       44.48       40.44      5.95 o 
  -2  10   8       51.88       52.72      3.85 o 
  -1  10   8        0.82        0.59      2.52 o 
   0  10   8       59.63       61.88      5.05 o 
   1  10   8       42.33       43.79      2.72 o 
   2  10   8        9.74        7.14      2.23 o 
   3  10   8        1.71       -1.19      1.78 o 
   4  10   8        1.38        1.19      2.23 o 
   5  10   8        4.18        2.38      2.52 o 
   6  10   8       30.79       20.85      3.57 o 
   7  10   8        6.80        5.95      3.36 o 
   8  10   8       10.35        8.92      3.36 o 
   9  10   8       20.67       14.27      4.21 o 
  -4  11   8        2.81        1.19      4.76 o 
  -3  11   8       83.64       85.65      8.33 o 
  -2  11   8      236.28      272.41     14.27 o 
  -1  11   8        1.02        1.19      3.57 o 
   0  11   8      315.53      361.69     11.90 o 
   1  11   8       68.06       69.49      4.57 o 
   2  11   8       69.23       73.37      4.57 o 
   3  11   8      225.18      232.68      6.28 o 
   4  11   8        2.20        0.59      2.52 o 
   5  11   8       87.11       91.95      5.42 o 
   6  11   8       35.42       39.40      4.21 o 
   7  11   8       51.08       39.40      5.35 o 
   8  11   8       46.97       45.36      4.76 o 
  -2  12   8        0.17       -1.19      4.76 o 
  -1  12   8        0.05        2.14      1.59 o 
   0  12   8        0.21       -0.40      2.13 o 
   1  12   8       12.05       13.42      2.85 o 
   2  12   8       12.44       12.91      2.32 o 
   3  12   8       48.25       39.67      3.04 o 
   4  12   8        3.56        1.78      2.52 o 
   5  12   8       38.52       34.07      3.72 o 
   6  12   8       31.43       29.37      3.72 o 
   1  13   8       42.18       43.36      3.04 o 
   2  13   8       41.91       45.91      3.20 o 
   3  13   8        4.84        3.35      2.23 o 
   4  13   8       70.06       63.24      4.57 o 
  -1  -7   9       81.23       92.79      7.14 o 
   0  -7   9        0.16       -3.57      3.57 o 
   1  -7   9       68.78       72.69     13.68 o 
   2  -7   9      106.55       94.57      5.05 o 
   3  -7   9       75.54       84.65     10.71 o 
   4  -7   9      152.36      154.64      8.33 o 
   5  -7   9       16.78       13.09      4.76 o 
  -3  -6   9        0.27       -1.19      3.57 o 
  -2  -6   9        0.08        3.57      3.57 o 
  -1  -6   9        3.37       -2.38      3.57 o 
   0  -6   9        5.10        8.33      3.57 o 
   1  -6   9        5.58        4.16      2.52 o 
   2  -6   9       15.45       11.33      2.52 o 
   3  -6   9       40.27       39.40      3.36 o 
   4  -6   9       34.39       27.56      2.85 o 
   5  -6   9        8.22        6.54      2.97 o 
   6  -6   9       67.92       63.05      5.95 o 
   7  -6   9      120.39      122.52      8.33 o 
  -4  -5   9        4.32        4.76      3.57 o 
  -3  -5   9      132.67      135.61      8.33 o 
  -2  -5   9      112.77      111.82      7.14 o 
  -1  -5   9        2.44        7.14      3.57 o 
   0  -5   9      377.06      364.00     11.90 o 
   1  -5   9        3.76        0.15      1.52 o 
   2  -5   9      353.38      369.34     11.08 o 
   3  -5   9      231.78      226.27     10.43 o 
   4  -5   9       93.27       97.95      7.14 o 
   5  -5   9      557.17      579.06     11.33 o 
   6  -5   9       29.49       24.98      2.85 o 
   7  -5   9      112.25      104.68      7.14 o 
   8  -5   9       81.78       85.65      7.14 o 
   9  -5   9       10.29        3.57      4.76 o 
  -5  -4   9       42.10       44.01      4.76 o 
  -4  -4   9        1.02        4.76      4.76 o 
  -3  -4   9        2.12        5.35      2.52 o 
  -2  -4   9        7.21        5.35      2.97 o 
  -1  -4   9        3.38        5.95      2.52 o 
   0  -4   9       18.89       15.46      3.57 o 
   1  -4   9        5.01        4.36      2.13 o 
   2  -4   9        0.47        1.78      2.10 o 
   3  -4   9       28.84       28.43      3.11 o 
   4  -4   9       28.09       26.32      3.40 o 
   5  -4   9      426.14      436.83      8.32 o 
   6  -4   9       80.43       88.72      4.21 o 
   7  -4   9       91.45       83.90      4.21 o 
   8  -4   9      395.03      401.96      8.80 o 
   9  -4   9       29.46       35.69      4.76 o 
  10  -4   9      230.28      226.02     10.71 o 
  -6  -3   9       29.06       31.28      5.35 o 
  -5  -3   9       19.11       22.01      3.57 o 
  -4  -3   9      155.09      183.90      6.01 o 
  -3  -3   9       80.87       71.28      5.32 o 
  -2  -3   9      411.23      442.72      8.57 o 
  -1  -3   9      410.85      401.96      8.18 o 
   0  -3   9       66.34       66.39      6.54 o 
   1  -3   9      244.16      242.97      6.10 o 
   2  -3   9      194.08      185.58      5.41 o 
   3  -3   9      206.65      212.11      4.93 o 
   4  -3   9       99.22       91.44      3.75 o 
   5  -3   9      107.82      106.72      4.00 o 
   6  -3   9      165.62      169.37      5.28 o 
   7  -3   9        1.53        0.48      1.98 o 
   8  -3   9       49.33       42.86      3.36 o 
   9  -3   9       23.18       23.66      4.76 o 
  10  -3   9        0.02       -3.57      3.57 o 
  -6  -2   9        0.29       -2.06      2.06 o 
  -5  -2   9        2.62        2.38      2.06 o 
  -4  -2   9       37.90       41.57      3.43 o 
  -3  -2   9      112.55      115.59      3.99 o 
  -2  -2   9      152.04      169.51      5.23 o 
  -1  -2   9      130.25      142.83      4.54 o 
   0  -2   9        6.56        3.23      1.73 o 
   1  -2   9      326.92      340.31      6.14 o 
   2  -2   9     1145.60     1119.12     16.92 o 
   3  -2   9      442.30      450.88      7.72 o 
   4  -2   9     1019.93     1022.83     15.34 o 
   5  -2   9      274.10      270.16      4.86 o 
   6  -2   9      321.64      326.85      5.74 o 
   7  -2   9      511.36      529.39      7.98 o 
   8  -2   9      230.96      213.81      5.37 o 
   9  -2   9      655.26      644.27     12.62 o 
  10  -2   9       62.99       73.55      5.35 o 
  11  -2   9      174.47      172.49      9.52 o 
  -7  -1   9       32.61       31.53      3.15 o 
  -6  -1   9       62.10       65.99      3.85 o 
  -5  -1   9      421.36      420.43      8.88 o 
  -4  -1   9        7.99        3.97      2.06 o 
  -3  -1   9       96.78       99.18      4.12 o 
  -2  -1   9        1.41        0.24      1.98 o 
  -1  -1   9      936.72      962.14     18.45 o 
   0  -1   9      916.48      940.28     10.97 o 
   1  -1   9       45.44       44.09      2.49 o 
   2  -1   9      366.05      365.90      6.63 o 
   3  -1   9       95.46       92.06      3.61 o 
   4  -1   9      174.89      157.81      5.23 o 
   5  -1   9       70.41       56.32      2.61 o 
   6  -1   9        2.16        0.13      1.45 o 
   7  -1   9       20.91       19.76      2.32 o 
   8  -1   9       73.14       62.26      5.14 o 
   9  -1   9        3.17       -1.78      2.52 o 
  10  -1   9       12.00        7.14      2.52 o 
  11  -1   9        1.14       -1.78      2.97 o 
  -7   0   9        4.48        3.57      2.23 o 
  -6   0   9        2.48        3.17      2.06 o 
  -5   0   9       35.42       37.03      2.93 o 
  -4   0   9       83.09       78.42      3.90 o 
  -3   0   9      304.16      329.09      7.08 o 
  -2   0   9      544.20      545.37     11.33 o 
  -1   0   9       13.34       16.74      2.52 o 
   0   0   9     1636.86     1703.15     25.73 o 
   1   0   9       60.12       45.59      2.93 o 
   2   0   9      683.21      720.49     10.14 o 
   3   0   9     1985.89     1978.56     23.89 o 
   4   0   9        2.13        3.04      1.56 o 
   5   0   9     2503.47     2521.30     34.00 o 
   6   0   9      302.80      320.61      5.08 o 
   7   0   9      410.71      404.76     10.90 o 
   8   0   9      756.07      791.79     12.36 o 
   9   0   9       14.09       11.90      2.32 o 
  10   0   9      618.24      655.47     12.62 o 
  11   0   9       52.10       53.31      7.14 o 
  12   0   9       77.39       74.92      7.73 o 
  -7   1   9       86.62       85.62      4.49 o 
  -6   1   9       35.15       33.77      2.93 o 
  -5   1   9       41.80       37.55      2.93 o 
  -4   1   9      160.70      165.08      5.01 o 
  -3   1   9       14.92       16.60      3.63 o 
  -2   1   9      127.73      130.39      5.05 o 
  -1   1   9       51.34       42.00      2.85 o 
   0   1   9       60.55       62.25      3.15 o 
   1   1   9       48.30       41.60      4.49 o 
   2   1   9       53.90       47.16      2.93 o 
   3   1   9       57.41       49.46      2.75 o 
   4   1   9        9.84        6.58      1.63 o 
   5   1   9      130.45      124.44      4.22 o 
   6   1   9       30.51       22.02      2.18 o 
   7   1   9       45.01       43.01      2.78 o 
   8   1   9      149.74      147.07      4.20 o 
   9   1   9       27.24       24.65      2.60 o 
  10   1   9      246.11      251.20      7.14 o 
  11   1   9      155.66      161.81      5.89 o 
  12   1   9        8.04        8.92      2.52 o 
  -7   2   9       43.11       37.70      3.73 o 
  -6   2   9      179.97      182.63      5.41 o 
  -5   2   9       16.62       17.63      2.23 o 
  -4   2   9      425.07      428.42     10.13 o 
  -3   2   9      291.74      287.26      6.10 o 
  -2   2   9      953.40     1002.68     35.09 o 
  -1   2   9     1784.61     1865.08     31.09 o 
   0   2   9       18.15       23.49      2.06 o 
   1   2   9     3385.01     3482.64     47.04 o 
   2   2   9     1354.45     1321.12     19.31 o 
   3   2   9     1396.44     1374.09     20.51 o 
   4   2   9     1413.82     1396.19     21.20 o 
   5   2   9       11.57       17.27      2.18 o 
   6   2   9     2187.25     2172.52     26.28 o 
   7   2   9      168.82      176.58      4.96 o 
   8   2   9      619.00      642.16     11.51 o 
   9   2   9      231.92      254.13      7.70 o 
  10   2   9       10.04        8.67      2.85 o 
  11   2   9      375.81      375.90     13.09 o 
  12   2   9       19.58       21.41      4.76 o 
  -7   3   9        0.40        2.16      2.23 o 
  -6   3   9      129.77      127.86      4.46 o 
  -5   3   9      168.84      162.70      7.07 o 
  -4   3   9      101.53      107.79      3.75 o 
  -3   3   9      101.99       98.03      3.81 o 
  -2   3   9      103.42      111.14      3.72 o 
  -1   3   9        1.17        1.78      1.68 o 
   0   3   9       56.99       58.22      2.93 o 
   1   3   9       18.32       20.87      1.73 o 
   2   3   9      185.99      181.06      4.82 o 
   3   3   9       17.70       12.53      2.06 o 
   4   3   9      168.13      161.15      6.02 o 
   5   3   9       61.28       53.23      3.62 o 
   6   3   9      278.43      272.96      5.68 o 
   7   3   9      230.40      235.32      8.07 o 
   8   3   9       26.22       20.50      2.67 o 
   9   3   9      583.20      594.14     16.39 o 
  10   3   9      156.51      155.05      6.82 o 
  11   3   9      129.63      130.85      8.33 o 
  12   3   9      156.61      168.92      9.52 o 
  -7   4   9       43.57       48.22      3.04 o 
  -6   4   9       92.50       89.37      4.24 o 
  -5   4   9      572.88      572.65     10.77 o 
  -4   4   9        5.13        5.00      1.98 o 
  -3   4   9      489.32      503.81     11.15 o 
  -2   4   9      547.09      535.30     14.27 o 
  -1   4   9      975.86      995.66     24.98 o 
   0   4   9     2626.54     2732.79     46.17 o 
   1   4   9        4.36        4.76      1.98 o 
   2   4   9     1540.90     1612.31     22.77 o 
   3   4   9     1057.24     1045.19     15.68 o 
   4   4   9      808.19      818.47     13.42 o 
   5   4   9     1281.75     1257.45     19.40 o 
   6   4   9        7.59        4.33      2.23 o 
   7   4   9      648.95      683.99     10.40 o 
   8   4   9      180.58      177.58      5.07 o 
   9   4   9      114.70      115.89      4.90 o 
  10   4   9      124.18      135.79      6.57 o 
  11   4   9        5.24        7.14      3.57 o 
  12   4   9       19.68       19.03      4.76 o 
  -7   5   9        6.76        2.27      2.23 o 
  -6   5   9        3.06        3.33      1.59 o 
  -5   5   9        2.27        5.00      1.98 o 
  -4   5   9       21.98       20.22      2.85 o 
  -3   5   9        8.93       10.90      2.97 o 
  -2   5   9        0.40       -2.38      2.38 o 
  -1   5   9       53.75       49.93      2.85 o 
   0   5   9      339.34      328.32      9.52 o 
   1   5   9        4.34        0.95      1.98 o 
   2   5   9      914.29      905.73     17.60 o 
   3   5   9      719.10      673.19     10.82 o 
   4   5   9        1.75        0.40      2.43 o 
   5   5   9      816.91      789.61     13.42 o 
   6   5   9      215.87      196.79      5.92 o 
   7   5   9      345.31      340.59      8.60 o 
   8   5   9      522.25      531.83      8.93 o 
   9   5   9        1.88       -0.64      2.75 o 
  10   5   9      260.77      270.47      7.39 o 
  11   5   9       34.29       34.50      4.76 o 
  12   5   9       41.89       45.20      5.95 o 
  -7   6   9      138.21      143.55     10.71 o 
  -6   6   9      198.75      184.84      6.57 o 
  -5   6   9       31.75       31.52      3.06 o 
  -4   6   9      805.35      799.32     15.72 o 
  -3   6   9        8.11        5.95      3.57 o 
  -2   6   9      740.14      762.51     22.60 o 
  -1   6   9      238.30      251.00     10.71 o 
   0   6   9      214.68      218.88     10.71 o 
   1   6   9      778.99      774.38     15.41 o 
   2   6   9      278.64      283.84      7.43 o 
   3   6   9     2928.81     2946.84     40.15 o 
   4   6   9      455.81      457.21      8.88 o 
   5   6   9       84.63       90.81      4.12 o 
   6   6   9      308.19      306.44      7.49 o 
   7   6   9        0.32       -1.19      2.06 o 
   8   6   9      204.80      216.08      7.08 o 
   9   6   9       32.00       32.86      2.88 o 
  10   6   9        3.46       -0.34      2.85 o 
  11   6   9       16.04       16.65      4.76 o 
  -6   7   9        2.12        0.79      2.13 o 
  -5   7   9       67.80       62.68      7.73 o 
  -4   7   9      133.42      124.90      8.33 o 
  -3   7   9      115.66      129.66      8.33 o 
  -2   7   9       47.82       41.63      5.95 o 
   0   7   9        5.02       -2.38      3.57 o 
   1   7   9      430.05      435.25     10.06 o 
   2   7   9      321.47      314.04      7.00 o 
   3   7   9      261.17      259.38      5.75 o 
   4   7   9      276.65      273.97      6.80 o 
   5   7   9        4.83        5.15      2.06 o 
   6   7   9      739.96      706.36     13.01 o 
   7   7   9      270.60      269.85      7.61 o 
   8   7   9      111.85      112.18      5.49 o 
   9   7   9      226.90      259.91      9.39 o 
  10   7   9        7.01        3.40      2.85 o 
  11   7   9       93.55      105.87      8.33 o 
  -6   8   9       60.43       53.53      4.76 o 
  -5   8   9       67.79       60.67      7.14 o 
  -4   8   9       59.11       51.15      7.14 o 
  -3   8   9      338.93      342.59     14.27 o 
  -2   8   9       49.60       48.77      5.95 o 
  -1   8   9      322.90      372.71     11.90 o 
   0   8   9      165.24      175.49      5.70 o 
   1   8   9        6.35        5.95      2.52 o 
   2   8   9      131.00      142.65      7.03 o 
   3   8   9        0.11        0.00      2.52 o 
   4   8   9      211.76      219.44      6.30 o 
   5   8   9       32.17       32.50      2.93 o 
   6   8   9        5.89        6.07      2.45 o 
   7   8   9       17.82       11.90      2.93 o 
   8   8   9        4.97        6.54      3.36 o 
   9   8   9        0.23        1.19      3.36 o 
  10   8   9        2.16       -2.85      2.85 o 
  11   8   9        3.21       -1.19      4.76 o 
  -1   9   9      110.63      116.85      6.27 o 
   0   9   9      460.52      498.06     20.22 o 
   1   9   9        5.28        5.79      1.73 o 
   2   9   9      388.14      385.30      8.39 o 
   3   9   9      254.05      243.51      8.29 o 
   4   9   9      130.51      128.82      5.01 o 
   5   9   9      412.23      397.08     10.71 o 
   6   9   9       16.28       10.71      3.36 o 
   7   9   9      104.23      102.90      5.89 o 
   8   9   9       48.84       51.65      4.57 o 
   9   9   9       31.20       26.22      4.21 o 
  10   9   9       54.42       51.25      4.76 o 
  -1  10   9        9.90        6.80      2.85 o 
   0  10   9       77.90       76.88      7.14 o 
   1  10   9       59.49       66.32      4.42 o 
   2  10   9        6.81        5.19      2.23 o 
   3  10   9        1.13        1.98      2.06 o 
   4  10   9        4.83        5.95      2.52 o 
   5  10   9       23.56       17.43      3.36 o 
   6  10   9        2.37       -1.78      2.97 o 
   7  10   9        1.05        2.97      3.36 o 
   8  10   9       34.37       19.65      4.21 o 
   9  10   9       12.00        9.78      3.72 o 
  -2  11   9       81.14      113.01     10.71 o 
  -1  11   9       72.14       67.80      7.14 o 
   0  11   9       12.43        5.95      4.76 o 
   1  11   9      147.43      166.74     12.49 o 
   2  11   9       23.54       23.73      3.57 o 
   3  11   9      177.60      192.43     11.28 o 
   4  11   9      146.53      155.83      6.54 o 
   5  11   9       15.90       10.71      3.36 o 
   6  11   9      136.96      131.77      6.73 o 
   7  11   9        1.96        0.00      3.36 o 
   8  11   9       49.15       41.90      4.57 o 
  -1  12   9        1.04        1.19      4.76 o 
   0  12   9        5.45        7.99      2.85 o 
   1  12   9       14.73       11.15      3.06 o 
   2  12   9        2.48       -1.19      3.57 o 
   3  12   9       34.28       32.97      2.93 o 
   4  12   9       11.89        8.33      4.16 o 
   5  12   9        0.07        2.72      2.85 o 
   6  12   9       11.77       13.61      4.76 o 
   0  -6  10        0.79       -3.57      3.57 o 
   1  -6  10       25.76       23.79      4.76 o 
   2  -6  10        9.78       13.09      3.57 o 
   3  -6  10        1.32        2.38      3.57 o 
   4  -6  10        5.35        4.16      2.52 o 
   5  -6  10       68.45       56.67      3.72 o 
   6  -6  10        0.17       -3.57      3.57 o 
  -2  -5  10      193.60      211.74      9.52 o 
  -1  -5  10      134.54      122.52      7.14 o 
   0  -5  10       48.37       44.01      4.76 o 
   1  -5  10      239.52      226.02      9.52 o 
   2  -5  10       10.80        7.14      3.57 o 
   3  -5  10      174.21      191.59      5.89 o 
   4  -5  10      130.82      126.71      5.05 o 
   5  -5  10       42.15       39.29      3.36 o 
   6  -5  10      187.33      183.32      5.89 o 
   7  -5  10        0.25        1.19      3.57 o 
   8  -5  10      103.14      108.25      7.14 o 
  -3  -4  10        4.42        1.19      3.57 o 
  -2  -4  10       11.24       14.27      3.57 o 
  -1  -4  10        1.39       -1.19      3.57 o 
   0  -4  10       11.66       13.09      3.57 o 
   1  -4  10       71.20       60.67      4.76 o 
   2  -4  10       37.50       28.57      3.72 o 
   3  -4  10      100.01      110.20      5.71 o 
   4  -4  10      117.75      117.77      4.57 o 
   5  -4  10        4.59        5.95      2.52 o 
   6  -4  10      207.61      207.78      6.54 o 
   7  -4  10       99.12       98.03      4.57 o 
   8  -4  10      121.63      125.50      5.05 o 
   9  -4  10      144.72      158.21      8.33 o 
  -4  -3  10       44.62       56.56      4.21 o 
  -3  -3  10      179.81      177.42      6.57 o 
  -2  -3  10        0.40       -0.59      2.52 o 
  -1  -3  10      347.30      374.92     15.46 o 
   0  -3  10      288.12      279.58     16.65 o 
   1  -3  10       29.00       32.41      7.14 o 
   2  -3  10      651.20      672.45     20.22 o 
   3  -3  10       12.45        9.69      2.97 o 
   4  -3  10      356.45      337.07     11.30 o 
   5  -3  10      221.41      212.82      5.65 o 
   6  -3  10        3.86        3.09      1.98 o 
   7  -3  10      191.25      174.43      5.89 o 
   8  -3  10       13.02       10.11      2.52 o 
   9  -3  10       45.74       41.05      3.36 o 
  10  -3  10       19.02       11.90      4.76 o 
  -5  -2  10        0.09        0.79      2.06 o 
  -4  -2  10        0.49        1.59      2.06 o 
  -3  -2  10       18.51       20.27      2.75 o 
  -2  -2  10       41.47       39.94      2.93 o 
  -1  -2  10       44.36       37.73      2.93 o 
   0  -2  10       87.76       86.67      5.93 o 
   1  -2  10        0.39       -1.56      1.56 o 
   2  -2  10      465.04      487.94      8.33 o 
   3  -2  10      201.86      202.02      7.34 o 
   4  -2  10        0.85       -0.30      1.94 o 
   5  -2  10      414.55      416.29      8.21 o 
   6  -2  10       22.45       16.30      2.75 o 
   7  -2  10      759.35      787.49     19.03 o 
   8  -2  10      283.65      295.75      7.57 o 
   9  -2  10      103.87      110.42      6.54 o 
  10  -2  10      337.45      344.38      8.41 o 
  -6  -1  10       16.50       13.48      2.75 o 
  -5  -1  10       45.11       51.36      3.62 o 
  -4  -1  10      112.27      103.34      5.08 o 
  -3  -1  10       16.41       19.08      2.45 o 
  -2  -1  10      288.79      302.49      8.80 o 
  -1  -1  10       34.77       28.07      3.36 o 
   0  -1  10       45.76       45.84      3.72 o 
   1  -1  10      224.13      210.11      4.70 o 
   2  -1  10       20.77       20.75      2.02 o 
   3  -1  10      398.35      394.89      7.35 o 
   4  -1  10       81.48       71.33      4.01 o 
   5  -1  10       16.73       13.71      2.57 o 
   6  -1  10       98.81       85.65      5.04 o 
   7  -1  10       15.91       15.85      1.83 o 
   8  -1  10        4.60       -0.95      1.98 o 
   9  -1  10       19.21       17.48      2.85 o 
  10  -1  10        0.85       -1.98      2.06 o 
  11  -1  10        1.29       -1.78      2.52 o 
  -6   0  10       25.09       22.47      2.93 o 
  -5   0  10        4.31        5.15      2.62 o 
  -4   0  10      158.76      162.15      5.23 o 
  -3   0  10       98.61       94.14      4.12 o 
  -2   0  10      192.63      212.35      6.73 o 
  -1   0  10      496.49      500.25     12.49 o 
   0   0  10        4.85        0.00      3.57 o 
   1   0  10      678.78      690.86     14.23 o 
   2   0  10       52.11       43.37      2.73 o 
   3   0  10     1039.31     1082.00     17.51 o 
   4   0  10      549.82      570.22      8.93 o 
   5   0  10      286.50      311.61      6.40 o 
   6   0  10     1346.81     1391.82     18.36 o 
   7   0  10       34.49       35.23      3.72 o 
   8   0  10      785.07      803.60     16.86 o 
   9   0  10      288.62      295.01     10.71 o 
  10   0  10      137.63      137.96      5.95 o 
  11   0  10      275.16      296.04     11.30 o 
  -6   1  10       81.26       77.79      4.32 o 
  -5   1  10        3.46        5.95      2.23 o 
  -4   1  10      235.04      247.15      6.10 o 
  -3   1  10      366.84      349.68      7.49 o 
  -2   1  10       34.42       32.30      2.85 o 
  -1   1  10      193.00      190.60      8.33 o 
   0   1  10       43.55       39.86      3.36 o 
   1   1  10       38.56       30.18      2.85 o 
   2   1  10      114.85      100.46      4.33 o 
   3   1  10        6.91        4.76      2.06 o 
   4   1  10        1.60       -0.30      1.78 o 
   5   1  10        5.62        0.34      2.02 o 
   6   1  10        0.41       -1.89      1.89 o 
   7   1  10        5.17       -1.27      2.02 o 
   8   1  10       12.23       11.71      3.57 o 
   9   1  10       91.96       98.73      7.14 o 
  10   1  10        0.35       -3.57      3.57 o 
  11   1  10       31.67       35.69      4.76 o 
  -6   2  10       26.45       30.00      2.93 o 
  -5   2  10       75.31       76.90      5.79 o 
  -4   2  10       20.22       14.11      2.23 o 
  -3   2  10      247.96      262.38      6.10 o 
  -2   2  10       98.25       85.16      4.21 o 
  -1   2  10      551.93      592.40     13.09 o 
   0   2  10      558.80      537.77     11.33 o 
   1   2  10       50.46       59.36      5.35 o 
   2   2  10     1489.82     1559.60     22.77 o 
   3   2  10      372.93      355.27      7.49 o 
   4   2  10     1063.27     1067.11     17.06 o 
   5   2  10     1253.10     1270.25     16.94 o 
   6   2  10      110.83      110.63      4.22 o 
   7   2  10      753.30      787.90     11.72 o 
   8   2  10      141.73      143.38      5.74 o 
   9   2  10      252.41      254.79      8.56 o 
  10   2  10      214.89      222.45      9.52 o 
  11   2  10       54.33       45.20      5.95 o 
  12   2  10      102.11      104.68      7.14 o 
  -6   3  10        9.62        8.54      2.23 o 
  -5   3  10        1.29        1.36      1.73 o 
  -4   3  10        5.97        6.84      1.89 o 
  -3   3  10        0.13        2.23      1.52 o 
  -2   3  10       50.91       53.02      5.95 o 
  -1   3  10       20.52       20.22      1.98 o 
   0   3  10       32.22       32.39      2.23 o 
   1   3  10        0.05       -2.14      2.14 o 
   2   3  10       80.74       92.41      3.85 o 
   3   3  10        0.30       -1.73      1.73 o 
   4   3  10       82.28       84.47      4.32 o 
   5   3  10      188.97      185.94      5.92 o 
   6   3  10        1.56       -1.63      1.63 o 
   7   3  10      208.34      210.63      5.43 o 
   8   3  10      251.23      253.25      9.10 o 
   9   3  10       22.15       15.97      2.57 o 
  10   3  10      114.68      111.82      7.14 o 
  11   3  10        1.49       -1.19      3.57 o 
  12   3  10       85.42       73.75      5.95 o 
  -6   4  10       26.87       26.24      2.57 o 
  -5   4  10      107.70      111.24      4.01 o 
  -4   4  10      434.58      430.59      8.40 o 
  -3   4  10        3.82        4.31      1.52 o 
  -2   4  10      864.22      900.50     23.79 o 
  -1   4  10      194.83      190.33      8.33 o 
   0   4  10      436.58      470.27      8.01 o 
   1   4  10     1156.46     1199.93     17.75 o 
   2   4  10       36.41       39.71      2.57 o 
   3   4  10     1110.07     1137.34     17.23 o 
   4   4  10      243.72      222.41      6.10 o 
   5   4  10      497.17      491.28      9.74 o 
   6   4  10      459.04      455.09      9.57 o 
   7   4  10       25.05       23.64      2.62 o 
   8   4  10      292.79      327.88      7.01 o 
   9   4  10       65.76       64.95      4.01 o 
  10   4  10       34.00       35.69      4.76 o 
  11   4  10        2.42        0.00      3.57 o 
  12   4  10        4.79        5.95      3.57 o 
  -6   5  10       32.74       26.02      2.57 o 
  -5   5  10        6.53        3.57      1.73 o 
  -4   5  10        4.88        2.38      3.57 o 
  -3   5  10       14.18       11.97      2.38 o 
  -2   5  10        0.79        2.14      1.98 o 
  -1   5  10        0.61        1.19      2.38 o 
   0   5  10        6.95        7.85      2.38 o 
   1   5  10      111.51      106.28      4.84 o 
   2   5  10      127.60      121.14      4.01 o 
   3   5  10       40.37       41.69      2.57 o 
   4   5  10      264.45      261.11      6.46 o 
   5   5  10       39.71       40.87      3.15 o 
   6   5  10      493.82      478.12     14.32 o 
   7   5  10      139.60      135.38      5.49 o 
   8   5  10      157.16      155.38      4.96 o 
   9   5  10      183.41      196.24      6.30 o 
  10   5  10       36.50       32.99      3.96 o 
  11   5  10      271.30      270.03     11.90 o 
  -6   6  10       87.55       88.12      4.84 o 
  -5   6  10        0.43       -1.98      1.98 o 
  -4   6  10      211.33      221.67      6.82 o 
  -3   6  10      490.73      485.54     11.15 o 
  -2   6  10       18.54       14.53      2.13 o 
  -1   6  10      497.98      526.97     14.27 o 
   0   6  10      153.75      142.88      5.35 o 
   1   6  10      261.32      287.04     10.71 o 
   2   6  10     1094.81     1059.06     23.20 o 
   3   6  10      155.41      140.28      4.31 o 
   4   6  10       14.47       20.52      2.45 o 
   5   6  10       99.18       96.87      4.61 o 
   6   6  10       31.36       33.19      4.18 o 
   7   6  10       61.34       67.80      5.33 o 
   8   6  10        0.86        0.79      2.75 o 
   9   6  10       10.64        7.54      2.57 o 
  10   6  10       16.22       11.37      3.72 o 
  11   6  10        0.27       -2.38      3.57 o 
  -5   7  10        0.23       -1.19      2.97 o 
  -4   7  10        1.59        4.76      4.76 o 
  -3   7  10       19.21       26.17      5.95 o 
  -2   7  10        6.49        8.33      3.57 o 
  -1   7  10       55.11       53.53      5.95 o 
   0   7  10      249.98      246.24     11.90 o 
   1   7  10       25.34       24.18      2.85 o 
   2   7  10      316.18      312.34      8.33 o 
   3   7  10       72.12       62.02      4.24 o 
   4   7  10      198.19      198.26      5.54 o 
   5   7  10      581.35      562.48     10.95 o 
   6   7  10       44.21       36.49      3.43 o 
   7   7  10      457.92      443.92      9.74 o 
   8   7  10       91.59       91.42     10.71 o 
   9   7  10      123.79      129.36     11.90 o 
  10   7  10      180.03      201.83      7.96 o 
  11   7  10        0.03       -3.57      3.57 o 
  -5   8  10      103.75      121.33      9.52 o 
  -4   8  10       26.07       17.84      5.95 o 
  -3   8  10       98.18       96.35      8.33 o 
  -2   8  10      163.65      179.62     10.71 o 
  -1   8  10        7.22       14.27      4.76 o 
   0   8  10      190.73      210.55     11.90 o 
   1   8  10      126.55      126.44      5.71 o 
   2   8  10       38.37       38.23      3.72 o 
   3   8  10       47.11       51.86      4.57 o 
   4   8  10        1.48        0.40      2.06 o 
   5   8  10       14.67       15.23      2.75 o 
   6   8  10       52.23       51.54      3.62 o 
   7   8  10        7.34        4.76      3.36 o 
   8   8  10        0.47       -2.38      3.36 o 
   9   8  10        0.04        0.00      3.36 o 
  10   8  10        5.54        1.83      3.15 o 
   0   9  10       61.83       66.62      7.14 o 
   1   9  10      270.91      283.11     13.09 o 
   2   9  10        1.28        1.59      3.18 o 
   3   9  10      237.22      244.86      8.33 o 
   4   9  10      163.23      161.16      5.41 o 
   5   9  10       92.67       90.12      5.42 o 
   6   9  10      248.72      240.96      8.41 o 
   7   9  10        0.01       -2.85      2.85 o 
   8   9  10      153.62      142.62      7.11 o 
   9   9  10       54.60       45.95      7.73 o 
   1  10  10        5.85       11.28      2.85 o 
   2  10  10       19.35       20.62      2.85 o 
   3  10  10        0.15        2.38      3.57 o 
   4  10  10       15.38       13.75      3.36 o 
   5  10  10       22.68       19.33      3.36 o 
   6  10  10        1.33        2.97      3.36 o 
   7  10  10        2.82        0.00      3.36 o 
   8  10  10       45.02       31.34      4.21 o 
   9  10  10        3.53        0.66      4.76 o 
   0  11  10       58.82       61.86      7.14 o 
   1  11  10       42.13       41.50      3.72 o 
   2  11  10      186.71      200.63     10.71 o 
   3  11  10        1.40        1.19      2.52 o 
   4  11  10       52.49       56.82      7.14 o 
   5  11  10       19.14       23.21      3.36 o 
   6  11  10       26.92       19.51      3.72 o 
   7  11  10       69.87       61.73      5.35 o 
   0  12  10        0.01       -4.76      4.76 o 
   1  12  10        2.25        0.17      5.35 o 
   2  12  10        0.10       -2.21      2.97 o 
   3  12  10        2.44        2.70      2.88 o 
   4  12  10        4.91        6.46      2.85 o 
   5  12  10       10.27       10.31      5.95 o 
   0  -5  11        6.08        4.76      3.57 o 
   1  -5  11       96.51      113.01      7.14 o 
   2  -5  11      122.41      122.52      7.14 o 
   3  -5  11        0.03        0.00      3.57 o 
   4  -5  11      191.46      184.38      8.33 o 
   5  -5  11       24.53       13.09      3.57 o 
  -2  -4  11        3.90        1.19      3.57 o 
  -1  -4  11        6.77       10.71      3.57 o 
   0  -4  11        2.03       -1.19      3.57 o 
   1  -4  11       12.39        7.14      3.57 o 
   2  -4  11       26.96       27.36      4.76 o 
   3  -4  11       10.74        7.14      3.57 o 
   4  -4  11       72.46       63.05      5.95 o 
   5  -4  11       81.28       82.08      7.14 o 
   6  -4  11        2.54        3.57      3.57 o 
   7  -4  11      110.63      129.14      5.05 o 
  -3  -3  11        6.06        5.44      3.57 o 
  -2  -3  11      108.70      120.05      8.92 o 
  -1  -3  11        1.99        0.34      5.95 o 
   0  -3  11       86.54      105.70      5.95 o 
   1  -3  11       58.88       47.07      7.14 o 
   2  -3  11      142.84      140.37      8.33 o 
   3  -3  11      178.40      163.18      7.14 o 
   4  -3  11        3.38       -2.38      2.38 o 
   5  -3  11      187.29      184.38      8.33 o 
   6  -3  11       79.70       60.67      5.95 o 
   7  -3  11       27.18       27.36      4.76 o 
   8  -3  11       39.69       31.53      3.36 o 
   9  -3  11        0.79        0.00      2.52 o 
  -4  -2  11       21.43       21.31      3.15 o 
  -3  -2  11        0.38        0.79      2.62 o 
  -2  -2  11       19.30       13.09      3.36 o 
  -1  -2  11        2.41        4.36      2.06 o 
   0  -2  11      252.42      270.17      6.80 o 
   1  -2  11      297.87      295.61      7.15 o 
   2  -2  11       41.52       47.12      3.30 o 
   3  -2  11      422.53      442.78     12.96 o 
   4  -2  11      165.75      161.86      5.60 o 
   5  -2  11      237.85      242.67      9.52 o 
   6  -2  11      419.23      406.83     13.09 o 
   7  -2  11       10.38        8.33      3.57 o 
   8  -2  11      292.61      287.87     10.71 o 
   9  -2  11       72.29       86.84      5.95 o 
  -4  -1  11      107.11      118.37      5.23 o 
  -3  -1  11       48.57       44.84      3.43 o 
  -2  -1  11       62.77       69.81      4.57 o 
  -1  -1  11      380.90      380.09     10.09 o 
   0  -1  11       38.23       29.29      3.72 o 
   1  -1  11      418.68      436.44      8.88 o 
   2  -1  11      138.87      134.43      3.86 o 
   3  -1  11       82.53       88.32      3.83 o 
   4  -1  11      161.44      153.12      4.96 o 
   5  -1  11        1.56       -2.24      2.24 o 
   6  -1  11      154.11      148.69      8.33 o 
   7  -1  11       39.45       35.69      4.76 o 
   8  -1  11       24.17       21.41      4.76 o 
   9  -1  11        9.71        5.95      3.57 o 
  10  -1  11        1.80       -2.38      2.52 o 
  -5   0  11        3.50        3.45      3.34 o 
  -4   0  11       29.93       34.24      3.15 o 
  -3   0  11       62.10       61.91      3.62 o 
  -2   0  11        6.12       -0.59      2.97 o 
  -1   0  11      349.42      367.68     14.87 o 
   0   0  11       72.93       62.50      4.21 o 
   1   0  11      315.25      352.95      9.65 o 
   2   0  11      344.63      361.76      8.18 o 
   3   0  11        0.64       -0.40      2.06 o 
   4   0  11     1134.05     1187.87     16.05 o 
   5   0  11      348.72      359.55      7.11 o 
   6   0  11      178.82      199.59      6.30 o 
   7   0  11      427.66      436.57     14.27 o 
   8   0  11        0.70       -3.57      3.57 o 
   9   0  11      366.81      367.57     13.09 o 
  10   0  11       87.58       72.56      5.95 o 
  -5   1  11       69.49       74.63      5.12 o 
  -4   1  11        5.29        3.97      2.06 o 
  -3   1  11      140.16      147.83      5.01 o 
  -2   1  11      139.98      138.65      5.89 o 
  -1   1  11       17.23       19.82      2.85 o 
   0   1  11      178.83      175.62      6.27 o 
   1   1  11       13.90        8.33      2.52 o 
   2   1  11      119.27      109.40      5.90 o 
   3   1  11       85.79       75.16      6.78 o 
   4   1  11        0.51        1.98      2.43 o 
   5   1  11       19.65        9.88      2.18 o 
   6   1  11        8.56        6.06      2.26 o 
   7   1  11        1.20       -0.54      2.23 o 
   8   1  11       14.36        8.33      3.57 o 
   9   1  11       29.39       23.79      4.76 o 
  10   1  11       24.29       27.36      4.76 o 
  11   1  11        0.03        0.00      3.57 o 
  -5   2  11       78.72       78.83      4.32 o 
  -4   2  11      222.62      218.79      7.55 o 
  -3   2  11      134.15      141.49      6.43 o 
  -2   2  11      317.62      335.46      8.80 o 
  -1   2  11        0.90       -1.98      1.98 o 
   0   2  11      629.05      659.89     29.74 o 
   1   2  11      936.81      927.74     17.60 o 
   2   2  11      242.32      262.53      6.55 o 
   3   2  11      552.92      558.93     10.43 o 
   4   2  11        9.62        7.49      2.45 o 
   5   2  11      915.67      949.39     16.37 o 
   6   2  11      339.36      349.60      7.01 o 
   7   2  11      198.80      211.72      5.68 o 
   8   2  11      425.38      458.65     11.15 o 
   9   2  11        4.95        4.76      3.57 o 
  10   2  11      252.01      253.38     10.71 o 
  11   2  11       43.48       39.26      5.95 o 
  -5   3  11       14.14       15.04      2.34 o 
  -4   3  11      102.68      102.35      4.32 o 
  -3   3  11       16.57       15.72      2.23 o 
  -2   3  11      143.93      141.92      7.14 o 
  -1   3  11       37.98       29.93      2.52 o 
   0   3  11        0.10       -1.68      1.68 o 
   1   3  11       28.24       20.22      2.52 o 
   2   3  11       18.98       12.95      2.23 o 
   3   3  11        0.09       -2.06      2.06 o 
   4   3  11        2.57       -2.06      2.06 o 
   5   3  11       37.63       36.04      3.15 o 
   6   3  11      186.37      176.96      8.20 o 
   7   3  11       29.95       21.56      2.92 o 
   8   3  11      109.67      107.90      4.90 o 
   9   3  11       53.95       51.32      4.57 o 
  10   3  11        3.97        3.57      3.57 o 
  11   3  11       87.43      108.25      8.33 o 
  -5   4  11       16.95       16.19      2.23 o 
  -4   4  11      110.76      119.59      4.12 o 
  -3   4  11      186.31      196.52      6.95 o 
  -2   4  11       15.60       19.55      2.23 o 
  -1   4  11      466.81      497.81      9.99 o 
   0   4  11       43.37       33.49      2.85 o 
   1   4  11      381.07      417.98      7.65 o 
   2   4  11      454.97      462.85      9.28 o 
   3   4  11      121.57      146.12      4.71 o 
   4   4  11      796.91      782.99     13.60 o 
   5   4  11        0.25        1.84      2.23 o 
   6   4  11      539.23      556.28     11.12 o 
   7   4  11      514.25      502.75     10.95 o 
   8   4  11       14.25       16.64      2.93 o 
   9   4  11      204.21      216.60      7.43 o 
  10   4  11        4.05        7.14      3.57 o 
  11   4  11       32.14       29.74      4.76 o 
  -5   5  11        0.23       -1.19      1.83 o 
  -4   5  11        0.68        0.71      1.85 o 
  -3   5  11        2.03        2.38      2.52 o 
  -2   5  11        3.55        3.81      1.98 o 
  -1   5  11       26.72       21.41      3.57 o 
   0   5  11       95.29       89.22      5.95 o 
   1   5  11       10.29       10.48      1.83 o 
   2   5  11      100.05      105.67      4.01 o 
   3   5  11        1.46       -1.73      1.73 o 
   4   5  11      192.54      201.27      6.10 o 
   5   5  11       89.40       71.89      5.45 o 
   6   5  11       52.22       50.26      3.62 o 
   7   5  11      283.74      281.66      7.76 o 
   8   5  11        0.36        1.19      3.36 o 
   9   5  11      253.87      267.25      7.49 o 
  10   5  11      103.44      109.07      9.52 o 
  11   5  11        4.55        2.38      4.76 o 
  -5   6  11      111.38      117.89      5.71 o 
  -4   6  11      109.01      104.68     10.11 o 
  -3   6  11      114.58      125.65      5.71 o 
  -2   6  11      133.86      141.09      5.35 o 
  -1   6  11       11.97       11.90      2.38 o 
   0   6  11      455.48      490.10     14.27 o 
   1   6  11       66.97       52.34      3.72 o 
   2   6  11      416.59      441.01     10.84 o 
   3   6  11      357.98      379.46      7.78 o 
   4   6  11        4.01        4.76      2.80 o 
   5   6  11      333.91      343.01      8.18 o 
   6   6  11        2.76        3.81      2.45 o 
   7   6  11      152.44      151.41      7.14 o 
   8   6  11      127.92      132.96      6.73 o 
   9   6  11        2.30        5.35      3.36 o 
  10   6  11       30.77       38.97      4.57 o 
  11   6  11        6.53        1.19      4.76 o 
  -4   7  11       45.03       42.59      3.19 o 
  -3   7  11        0.30       -1.19      2.13 o 
  -2   7  11       86.44       88.09      4.13 o 
  -1   7  11       31.47       23.79      4.76 o 
   0   7  11       46.79       55.91      4.76 o 
   1   7  11      120.94      112.41      5.95 o 
   2   7  11        5.73        8.67      2.85 o 
   3   7  11      362.96      354.99      7.30 o 
   4   7  11       61.24       53.75      4.99 o 
   5   7  11      249.64      244.06      6.80 o 
   6   7  11      179.27      169.76     11.90 o 
   7   7  11        8.83       11.90      3.36 o 
   8   7  11      159.03      167.49      7.73 o 
   9   7  11        9.82       15.20      5.35 o 
  10   7  11       94.50      101.46      5.95 o 
  -4   8  11       49.06       51.15      7.14 o 
  -3   8  11       80.44       79.70      8.33 o 
  -2   8  11       46.61       49.96      7.14 o 
  -1   8  11      231.68      248.62     11.90 o 
   1   8  11      105.25      128.30      5.71 o 
   2   8  11       50.62       51.11      3.96 o 
   3   8  11       26.12       27.09      2.57 o 
   4   8  11      259.71      259.66      6.95 o 
   5   8  11       23.66       12.04      3.57 o 
   6   8  11       32.25       33.48      4.21 o 
   7   8  11        7.61        5.35      5.35 o 
   8   8  11        3.55        0.59      3.36 o 
   9   8  11        2.05        2.97      3.36 o 
  10   8  11        0.50       -3.72      3.72 o 
   1   9  11       76.03       75.32      4.57 o 
   2   9  11      113.78      114.20      7.14 o 
   3   9  11       31.40       28.55      4.76 o 
   4   9  11      388.48      364.57     10.11 o 
   5   9  11       29.00       25.89      4.76 o 
   6   9  11       66.17       61.86      5.05 o 
   7   9  11       82.71       75.63      5.42 o 
   8   9  11       17.35       12.56      4.76 o 
   9   9  11       83.89       74.06      5.89 o 
   1  10  11       26.42       19.03      3.57 o 
   2  10  11       10.61       20.22      3.57 o 
   3  10  11       10.98       10.71      3.57 o 
   4  10  11        3.70        5.95      3.36 o 
   5  10  11        1.57       -1.02      2.85 o 
   6  10  11        4.49        2.97      3.36 o 
   7  10  11        1.44        4.16      3.36 o 
   8  10  11        0.05        2.97      3.36 o 
   1  11  11       27.20       22.60      3.57 o 
   2  11  11       26.35       22.60      4.76 o 
   3  11  11       57.12       52.34      5.95 o 
   4  11  11        1.03       -2.97      2.97 o 
   5  11  11      121.95      128.55     11.30 o 
   6  11  11       25.06       22.29      7.14 o 
   2  -4  12       10.62       13.09      3.57 o 
   3  -4  12       24.39       17.84      4.76 o 
   4  -4  12        6.80        9.52      3.57 o 
   5  -4  12       30.18       28.55      4.76 o 
  -1  -3  12       73.52       69.00      6.54 o 
   0  -3  12        0.03        1.19      3.57 o 
   1  -3  12      101.82       96.35      7.14 o 
   2  -3  12       15.48       10.71      3.57 o 
   3  -3  12       83.18       90.41      7.14 o 
   4  -3  12       83.50       80.89      7.14 o 
   5  -3  12       11.72        5.95      3.57 o 
   6  -3  12      105.11      101.11      7.14 o 
   7  -3  12       30.15       26.17      4.76 o 
  -2  -2  12        1.27        4.76      2.75 o 
  -1  -2  12       33.19       30.77      3.15 o 
   0  -2  12        8.31        8.21      2.55 o 
   1  -2  12        9.83       12.78      5.95 o 
   2  -2  12       29.61       29.74      3.72 o 
   3  -2  12        7.34        5.78      2.97 o 
   4  -2  12       40.34       32.12      4.76 o 
   5  -2  12        4.84        8.33      3.57 o 
   6  -2  12      131.25      132.04      8.33 o 
   7  -2  12       73.03       80.89      7.14 o 
   8  -2  12       17.96       17.84      3.57 o 
  -3  -1  12       55.70       55.58      3.85 o 
  -2  -1  12       32.02       25.46      3.72 o 
  -1  -1  12       58.88       59.48      4.57 o 
   0  -1  12      132.84      126.36      6.27 o 
   1  -1  12        1.63        5.95      3.57 o 
   2  -1  12       24.13       19.88      2.93 o 
   3  -1  12       65.29       52.98      2.91 o 
   4  -1  12        2.11       -1.30      2.23 o 
   5  -1  12       18.95       13.44      3.72 o 
   6  -1  12       14.49        8.33      4.76 o 
   7  -1  12        2.47       -3.57      3.57 o 
   8  -1  12        1.71       -3.57      3.57 o 
   9  -1  12        0.07       -2.38      3.57 o 
  -3   0  12       26.17       32.10      3.15 o 
  -2   0  12       41.83       42.24      4.21 o 
  -1   0  12       27.03       26.39      3.36 o 
   0   0  12       63.66       69.49      4.57 o 
   1   0  12       20.07       10.11      3.36 o 
   2   0  12      152.76      155.36      7.11 o 
   3   0  12      360.77      377.19      8.88 o 
   4   0  12       41.51       46.70      3.23 o 
   5   0  12      340.04      380.23      8.57 o 
   6   0  12      125.21      124.36      6.57 o 
   7   0  12       82.67       85.65      7.14 o 
   8   0  12      148.44      146.32      8.33 o 
   9   0  12       19.94       21.41      4.76 o 
  10   0  12      192.36      182.00      9.52 o 
  -4   1  12      117.84      123.31      5.23 o 
  -3   1  12       23.23       14.07      2.45 o 
  -2   1  12        2.97        0.59      2.52 o 
  -1   1  12        4.13        4.16      2.52 o 
   0   1  12      147.32      156.18      6.27 o 
   1   1  12      135.38      129.53      7.73 o 
   2   1  12        0.01       -2.23      2.23 o 
   3   1  12       15.13       15.53      2.75 o 
   4   1  12        4.92        1.98      3.18 o 
   5   1  12        0.44       -1.53      2.02 o 
   6   1  12        0.06       -2.72      2.72 o 
   7   1  12       10.66       11.75      3.06 o 
   8   1  12       66.41       53.53      5.95 o 
   9   1  12       41.82       48.77      5.95 o 
  10   1  12        4.85        8.33      3.57 o 
  -4   2  12        4.27        5.08      2.23 o 
  -3   2  12        7.25        3.17      2.06 o 
  -2   2  12       63.74       72.01      5.05 o 
  -1   2  12      227.44      235.53     16.06 o 
   0   2  12        1.73        1.19      2.52 o 
   1   2  12      233.84      260.67      9.52 o 
   2   2  12       63.27       57.15      3.62 o 
   3   2  12      172.03      197.50      6.10 o 
   4   2  12      576.25      566.87     11.12 o 
   5   2  12        1.77        1.43      2.45 o 
   6   2  12      407.50      456.80      9.26 o 
   7   2  12      187.50      198.95      6.30 o 
   8   2  12       62.95       60.79      4.57 o 
   9   2  12      150.56      164.16      9.52 o 
  10   2  12        1.31        0.00      3.57 o 
  -4   3  12        1.17        0.32      2.23 o 
  -3   3  12       14.97       17.01      2.23 o 
  -2   3  12        0.48       -1.67      2.38 o 
  -1   3  12        0.09       -1.78      1.78 o 
   0   3  12        1.45        1.19      2.52 o 
   1   3  12        0.67       -0.59      2.52 o 
   2   3  12        9.61        5.73      2.23 o 
   3   3  12        1.75       -2.62      2.62 o 
   4   3  12        4.69        0.43      2.23 o 
   5   3  12        3.70       -1.59      2.75 o 
   6   3  12       67.67       56.92      4.53 o 
   7   3  12       40.26       35.39      3.15 o 
   8   3  12       13.08       12.44      2.72 o 
   9   3  12       73.28       72.19      4.84 o 
  10   3  12       11.62        7.14      4.76 o 
  -4   4  12        0.43        0.79      2.06 o 
  -3   4  12      122.44      150.00      4.71 o 
  -2   4  12       53.84       45.20      2.93 o 
  -1   4  12       91.88      108.79      8.92 o 
   0   4  12      477.92      504.16     10.84 o 
   1   4  12        0.69        0.95      1.98 o 
   2   4  12      535.49      574.23     10.58 o 
   3   4  12      252.29      252.91      6.80 o 
   4   4  12       86.50      110.38      5.01 o 
   5   4  12      319.97      329.28      8.18 o 
   6   4  12        9.33       11.90      2.75 o 
   7   4  12      211.42      217.96     13.68 o 
   8   4  12       41.76       42.10      3.30 o 
   9   4  12       43.10       36.04      4.21 o 
  10   4  12       21.87       28.55      4.76 o 
  -4   5  12       21.31       15.58      2.32 o 
  -3   5  12       12.03       13.03      2.23 o 
  -2   5  12        1.38       -1.70      1.73 o 
  -1   5  12       25.16       20.83      2.52 o 
   0   5  12       20.56       17.43      2.52 o 
   1   5  12        1.90        0.24      1.98 o 
   2   5  12       23.69       18.67      2.23 o 
   3   5  12      131.02      130.51      4.83 o 
   4   5  12        2.95       -2.06      2.06 o 
   5   5  12       91.55      100.01      5.01 o 
   6   5  12       46.13       39.11      4.21 o 
   7   5  12       75.01       68.59      5.42 o 
   8   5  12       82.94       76.84      5.89 o 
   9   5  12        0.31        2.05      3.44 o 
  10   5  12      127.26      143.06      7.11 o 
  -4   6  12       94.98      112.96      5.71 o 
  -3   6  12        4.05        4.76      2.85 o 
  -2   6  12       96.77      108.91      5.42 o 
  -1   6  12      101.55       89.22      5.95 o 
   0   6  12       97.41      101.11      7.14 o 
   1   6  12      374.13      391.36     13.09 o 
   2   6  12       24.38       16.40      2.57 o 
   3   6  12      147.52      168.05      5.41 o 
   4   6  12      109.17      106.00      4.71 o 
   5   6  12       34.95       37.51      3.30 o 
   6   6  12      133.82      145.13      6.73 o 
   7   6  12        0.61        0.00      3.36 o 
   8   6  12       43.01       40.71      4.57 o 
   9   6  12       16.24       18.46      4.21 o 
  10   6  12        1.47        1.78      5.35 o 
  -3   7  12        1.13        0.79      2.13 o 
  -2   7  12        2.92        3.97      4.16 o 
  -1   7  12        4.98        5.15      5.95 o 
   0   7  12       13.39       13.09      3.57 o 
   1   7  12       88.20       99.92      7.14 o 
   2   7  12        3.40        2.72      2.85 o 
   3   7  12      180.02      176.26      5.41 o 
   4   7  12      191.17      177.23     10.11 o 
   5   7  12        0.06       -1.19      2.85 o 
   6   7  12      129.73      132.85      6.73 o 
   7   7  12       67.67       60.36      5.05 o 
   8   7  12       52.90       49.50      5.95 o 
   9   7  12       95.40       81.57      6.27 o 
  10   7  12        0.88        1.19      5.35 o 
  -3   8  12      101.85      128.47     10.71 o 
  -2   8  12        7.18        3.57      4.76 o 
  -1   8  12       56.96       62.53      3.96 o 
   0   8  12       36.42       36.88      3.57 o 
   1   8  12       12.74       17.84      3.57 o 
   2   8  12       34.48       41.63      4.76 o 
   3   8  12       24.49       15.46      2.85 o 
   4   8  12      265.11      254.17      7.96 o 
   5   8  12       31.27       27.97      3.36 o 
   6   8  12        0.02        0.00      3.36 o 
   7   8  12        7.42        7.14      3.57 o 
   8   8  12        0.38        2.38      3.36 o 
   9   8  12       12.78       12.49      4.21 o 
   1   9  12        3.83        4.76      3.57 o 
   2   9  12       74.43       84.46      7.14 o 
   3   9  12       65.44       58.29      5.95 o 
   4   9  12       13.07       10.11      3.36 o 
   5   9  12       45.58       54.19      5.95 o 
   6   9  12        1.24        2.97      3.36 o 
   7   9  12       85.54       67.55      8.33 o 
   8   9  12       53.51       49.55      5.05 o 
   1  10  12       13.36        9.52      3.57 o 
   2  10  12        1.25        0.00      3.57 o 
   3  10  12        0.62       -1.19      3.57 o 
   4  10  12        0.09       -2.38      2.52 o 
   5  10  12       10.85        5.95      4.76 o 
   6  10  12        0.02       -2.38      3.36 o 
   7  10  12        0.64       -3.36      3.36 o 
   2  11  12        6.50       10.71      3.57 o 
   3  11  12       44.46       46.39      5.95 o 
   4  11  12       28.78       30.09      5.35 o 
   5  11  12        4.12       -0.59      3.36 o 
   1  -2  13        0.69        3.40      2.85 o 
   2  -2  13       59.81       52.21      7.14 o 
   3  -2  13       25.59       21.41      4.76 o 
   4  -2  13       26.36       23.79      4.76 o 
   5  -2  13       92.29       90.41      7.14 o 
   6  -2  13        0.73       -2.38      3.57 o 
   0  -1  13       60.87       55.46      5.95 o 
   1  -1  13       80.18       58.89      5.05 o 
   2  -1  13        0.57       -1.07      2.45 o 
   3  -1  13      138.60      144.05      8.92 o 
   4  -1  13        1.32       -0.48      2.45 o 
   5  -1  13       38.83       31.34      3.57 o 
   6  -1  13       66.58       54.65      5.35 o 
   7  -1  13        1.50        1.19      4.16 o 
  -1   0  13       44.65       31.40      3.72 o 
   0   0  13        7.28        4.76      3.36 o 
   1   0  13       48.72       45.42      4.57 o 
   2   0  13       11.66        7.73      3.36 o 
   3   0  13      169.59      203.76      8.41 o 
   4   0  13      132.98      137.79      5.60 o 
   5   0  13        3.47        2.21      2.85 o 
   6   0  13      103.38      121.74      6.57 o 
   7   0  13        0.36       -1.19      3.57 o 
   8   0  13      200.90      211.74      9.52 o 
  -2   1  13        0.20        1.19      2.06 o 
  -1   1  13       57.87       57.10      4.57 o 
   0   1  13       22.52       17.27      3.36 o 
   1   1  13        0.45        3.57      2.52 o 
   2   1  13       19.54       17.84      3.36 o 
   3   1  13        5.14        3.21      2.45 o 
   4   1  13       50.63       49.27      4.57 o 
   5   1  13       14.26        8.33      3.72 o 
   6   1  13        5.16        3.62      2.57 o 
   7   1  13        5.54        5.06      3.57 o 
   8   1  13       17.74       15.46      4.76 o 
   9   1  13        0.59       -3.57      3.57 o 
  -2   2  13       42.91       30.70      2.93 o 
  -1   2  13       39.95       47.60      5.35 o 
   0   2  13      214.82      216.87      7.11 o 
   1   2  13        5.67        2.38      2.52 o 
   2   2  13      189.46      204.50      7.14 o 
   3   2  13       27.94       21.68      3.43 o 
   4   2  13      165.37      188.83      7.96 o 
   5   2  13      189.76      178.55     11.30 o 
   6   2  13       33.77       31.94      4.57 o 
   7   2  13      237.34      265.72      9.64 o 
   8   2  13       18.38       21.74      3.72 o 
   9   2  13      122.44      135.61      8.33 o 
  -2   3  13       63.23       57.25      3.62 o 
  -1   3  13       23.75       22.15      3.57 o 
   0   3  13        4.33        0.59      2.52 o 
   1   3  13       12.60       10.37      2.85 o 
   2   3  13        0.17       -1.19      2.52 o 
   3   3  13        1.67       -0.43      2.23 o 
   4   3  13       17.06        8.92      3.36 o 
   5   3  13       33.29       30.80      4.76 o 
   6   3  13        0.08        0.00      3.36 o 
   7   3  13        4.93        1.19      3.36 o 
   8   3  13       13.18        9.52      3.15 o 
   9   3  13        7.21        4.89      3.72 o 
  -2   4  13       67.27       75.45      6.57 o 
  -1   4  13       28.77       23.82      2.85 o 
   0   4  13       73.81       86.28      5.05 o 
   1   4  13      130.30      136.65     11.90 o 
   2   4  13        0.64       -0.59      2.52 o 
   3   4  13      271.37      291.16      7.65 o 
   4   4  13       69.73       55.21      4.57 o 
   5   4  13      115.66      115.56      6.27 o 
   6   4  13      262.61      270.40      9.65 o 
   7   4  13        3.86        4.76      3.57 o 
   8   4  13       95.21      108.14     19.03 o 
   9   4  13       36.77       37.27      5.35 o 
  -2   5  13        7.32        4.87      2.23 o 
  -1   5  13        0.14       -0.59      2.52 o 
   0   5  13        1.74        3.57      2.52 o 
   1   5  13        3.84        3.57      2.52 o 
   2   5  13        2.48       -1.19      2.52 o 
   3   5  13       33.34       31.66      2.93 o 
   4   5  13        8.32        5.61      2.85 o 
   5   5  13       20.45       19.65      3.36 o 
   6   5  13       74.18       68.53      5.05 o 
   7   5  13        4.74        3.57      3.36 o 
   8   5  13       49.37       44.05      5.05 o 
   9   5  13       73.99       62.45      6.54 o 
  -2   6  13        1.43       -1.01      1.83 o 
  -1   6  13      131.06      149.57      5.42 o 
   0   6  13       51.00       55.65      7.14 o 
   1   6  13       38.94       40.21      5.35 o 
   2   6  13      120.49      138.85      5.42 o 
   3   6  13        1.22        3.06      3.57 o 
   4   6  13      133.31      152.79      8.33 o 
   5   6  13       35.90       28.20      3.72 o 
   6   6  13       23.33       22.55      6.54 o 
   7   6  13       53.11       58.51      5.05 o 
   8   6  13        0.40       -0.59      5.35 o 
   9   6  13       21.24       29.52      4.57 o 
  -2   7  13       10.60        6.12      2.97 o 
  -1   7  13        1.20        2.04      2.85 o 
   0   7  13        7.04        1.19      3.57 o 
   1   7  13        0.05       -1.19      5.95 o 
   2   7  13       56.80       44.97      5.35 o 
   3   7  13       56.74       46.41      5.35 o 
   4   7  13        2.90        4.16      4.16 o 
   5   7  13       67.81       61.88      5.05 o 
   6   7  13        2.97        0.00      7.14 o 
   7   7  13       85.57       69.91      5.42 o 
   8   7  13       33.97       27.41      4.21 o 
  -1   8  13        8.66        5.44      3.57 o 
   0   8  13       26.26       36.88      4.76 o 
   1   8  13       25.45       21.41      4.76 o 
   2   8  13       23.39       26.83      4.76 o 
   3   8  13      129.36      129.56      5.71 o 
   4   8  13       83.33       76.15      9.52 o 
   5   8  13        7.25       -1.36      2.85 o 
   6   8  13       10.24        8.92      3.36 o 
   7   8  13        0.21        4.76      3.36 o 
   8   8  13        0.50       -0.59      3.36 o 
   0   9  13        7.79        5.95      3.57 o 
   1   9  13       43.00       42.82      4.76 o 
   2   9  13        0.26        1.19      4.76 o 
   3   9  13       51.52       54.16      3.72 o 
   4   9  13       14.93        7.73      3.36 o 
   5   9  13       17.74       17.10      3.72 o 
   6   9  13       95.51       95.75     18.44 o 
   7   9  13        0.67        6.21      3.72 o 
   2  10  13       10.88       14.27      4.76 o 
   3  10  13        0.20       -3.57      3.57 o 
   4  10  13        0.03       -2.38      3.36 o 
   5  10  13        1.79        1.78      7.73 o 
   2   0  14       90.97       78.23      5.42 o 
   3   0  14        4.49        7.53      3.72 o 
   4   0  14      100.61      116.42      7.14 o 
   5   0  14       51.60       40.26      4.57 o 
   6   0  14       73.28       68.99      7.14 o 
   1   1  14       16.58       10.71      3.36 o 
   2   1  14       64.59       54.27      4.76 o 
   3   1  14       14.77       11.63      3.72 o 
   4   1  14        2.86        5.35      3.36 o 
   5   1  14        4.30        1.32      3.72 o 
   6   1  14        1.41       -0.15      3.06 o 
   7   1  14       12.93       10.41      5.95 o 
   0   2  14       68.49       64.24      4.57 o 
   1   2  14       24.87       22.60      3.36 o 
   2   2  14       53.51       54.39      4.57 o 
   3   2  14       99.59      113.28      6.27 o 
   4   2  14        0.67        1.19      3.36 o 
   5   2  14      169.76      179.75      8.41 o 
   6   2  14      103.70      102.70     10.11 o 
   7   2  14       20.57       22.92      3.72 o 
   0   3  14        1.51        0.00      2.52 o 
   1   3  14        8.02        5.10      2.85 o 
   2   3  14        3.72        2.38      3.36 o 
   3   3  14        4.52        1.70      2.85 o 
   4   3  14        5.25        4.76      3.36 o 
   5   3  14        2.93        1.19      3.57 o 
   6   3  14        2.22       -3.72      3.72 o 
   7   3  14        1.92       -0.40      3.72 o 
   8   3  14        2.16       -2.08      8.33 o 
  -1   4  14       74.60       81.84      5.35 o 
   0   4  14        2.78       -1.78      2.52 o 
   1   4  14      137.89      149.21      6.27 o 
   2   4  14      161.07      158.81      6.73 o 
   3   4  14        7.27        5.95      2.85 o 
   4   4  14       84.17      102.69      6.27 o 
   5   4  14        0.10       -3.57      3.57 o 
   6   4  14       86.46       98.04     18.44 o 
   7   4  14       40.60       39.58      5.05 o 
   8   4  14        7.28       10.11      4.21 o 
   0   5  14        1.41       -1.78      2.52 o 
   1   5  14        1.58        1.19      2.52 o 
   2   5  14        0.62        0.00      2.52 o 
   3   5  14        0.60       -2.55      2.85 o 
   4   5  14        5.82        2.38      3.36 o 
   5   5  14        6.55        2.38      3.36 o 
   6   5  14       12.46       11.90      4.21 o 
   7   5  14       65.99       52.34      5.05 o 
   8   5  14       11.64        2.78      3.72 o 
   0   6  14       41.54       41.12      3.36 o 
   1   6  14       22.26       19.82      2.85 o 
   2   6  14       44.19       47.43      3.72 o 
   3   6  14       56.97       48.18      4.21 o 
   4   6  14        2.57        2.38      3.36 o 
   5   6  14       66.11       63.05      5.05 o 
   6   6  14        1.14        3.57      3.36 o 
   7   6  14       50.18       44.62      5.05 o 
   1   7  14       34.28       26.17      2.85 o 
   2   7  14        3.55        5.78      2.85 o 
   3   7  14       34.84       33.20      3.72 o 
   4   7  14        1.33        4.76      3.36 o 
   5   7  14       33.07       23.85      4.21 o 
   6   7  14       22.68       20.73      4.21 o 
   7   7  14        5.38        6.34      3.72 o 
   2   8  14       13.95       11.28      2.85 o 
   3   8  14       24.33       27.03      3.72 o 
   4   8  14       26.74       23.59      3.72 o 
   5   8  14        0.00        1.78      3.36 o 
   6   8  14       16.77       16.65      4.21 o 
   3   4  15        7.39        2.97      3.36 o 
   4   4  15       15.67       19.65      4.21 o 
   5   4  15       89.76       76.39      8.92 o 
   3   5  15       10.42        0.59      3.36 o 
   4   5  15        0.72       -0.59      3.36 o 
   5   5  15        8.45        4.49      3.72 o 
                                                 
